# Supplementary material for: Force Fluctuations During Role-Differentiated Bimanual Movements Reflect Cognitive Impairments in Older Adults: A Cohort Sequential Study
Source: J Gerontol A Biol Sci Med Sci. 2024 Jun 24;79(10):glae137. doi: 10.1093/gerona/glae137 (PMC11372707; doi:10.1093/gerona/glae137)
Supplement: glae137_suppl_Supplementary_Data [file glae137_suppl_supplementary_data.zip]

Archive with 2 entries (2 files):
- S10_code.R
- S9_data.csv
