# Supplementary material for: Force Fluctuations During Role-Differentiated Bimanual Movements Reflect Cognitive Impairments in Older Adults: A Cohort Sequential Study
Source: J Gerontol A Biol Sci Med Sci. 2024 Jun 24;79(10):glae137. doi: 10.1093/gerona/glae137 (PMC11372707; doi:10.1093/gerona/glae137)
Supplement: glae137_suppl_Supplementary_Data [file glae137_suppl_supplementary_data.zip › S10_code.R]

library(nlme)
setwd("C:\\") # Set the apporopriate working directory that contains your data file
data = read.csv("merged_data.csv")

#+++++++++++++++++++++++++++++#
#+++++++++ CV ++++++++++++++++#
#+++++++++++++++++++++++++++++#
###################
### Build model ###
###################
fit1 <- lme(CV~1,random = ~1|id/condition/tp/hand,data = data,method="ML")
fit2 <- update(fit1,.~.+condition)
fit3 <- update(fit2,.~.+mci)
fit4 <- update(fit3,.~.+hand)
fit5 <- update(fit4,.~.+sex)
fit6 <- update(fit5,.~.+tp)
fit7 <- update(fit6,.~.+condition:mci)
fit8 <- update(fit7,.~.+condition:hand)
fit9 <- update(fit8,.~.+condition:sex)
fit10 <- update(fit9,.~.+condition:tp)
fit11 <- update(fit10,.~.+mci:hand)
fit12 <- update(fit11,.~.+mci:sex)
fit13 <- update(fit12,.~.+mci:tp)
fit14 <- update(fit13,.~.+hand:sex)
fit15 <- update(fit14,.~.+hand:tp)
fit16 <- update(fit15,.~.+sex:tp)
fit17 <- update(fit16,.~.+condition:mci:tp)
fit18 <- update(fit17,.~.+condition:mci:hand)

######################
### Compare models ###
######################
aov_cov = anova(fit1,fit2,fit3,fit4,fit5,fit6,fit7,fit8,fit9,fit10,fit11,
	fit12,fit13,fit14,fit15,fit16,fit17,fit18)
print(aov_cov)
cov_AIC = which.min(aov_cov$AIC)
print(paste("Model",cov_AIC,"shows the smallest AIC")) # Print model with smallest AIC

##############################
### Print model statistics ###
##############################
cov_model_table = data.frame(summary(fit8)$tTable)
print(cov_model_table)


#+++++++++++++++++++++++++++++#
#+++++++++ DFA +++++++++++++++#
#+++++++++++++++++++++++++++++#
###################
### Build model ###
###################
fit1 <- lme(DFA~1,random = ~1|id/condition/tp/hand,data = data,method="ML")
fit2 <- update(fit1,.~.+condition)
fit3 <- update(fit2,.~.+mci)
fit4 <- update(fit3,.~.+hand)
fit5 <- update(fit4,.~.+sex)
fit6 <- update(fit5,.~.+tp)
fit7 <- update(fit6,.~.+condition:mci)
fit8 <- update(fit7,.~.+condition:hand)
fit9 <- update(fit8,.~.+condition:sex)
fit10 <- update(fit9,.~.+condition:tp)
fit11 <- update(fit10,.~.+mci:hand)
fit12 <- update(fit11,.~.+mci:sex)
fit13 <- update(fit12,.~.+mci:tp)
fit14 <- update(fit13,.~.+hand:sex)
fit15 <- update(fit14,.~.+hand:tp)
fit16 <- update(fit15,.~.+sex:tp)
fit17 <- update(fit16,.~.+condition:mci:tp)
fit18 <- update(fit17,.~.+condition:mci:hand)

######################
### Compare models ###
######################
aov_dfa = anova(fit1,fit2,fit3,fit4,fit5,fit6,fit7,fit8,fit9,fit10,fit11,
	fit12,fit13,fit14,fit15,fit16,fit17,fit18)
print(aov_dfa)
dfa_AIC = which.min(aov_dfa$AIC)
print(paste("Model",dfa_AIC,"shows the smallest AIC")) # Print model with smallest AIC

##############################
### Print model statistics ###
##############################
dfa_model_table = data.frame(summary(fit11)$tTable)
print(dfa_model_table)


#++++++++++++++++++++++++++++++++++++++#
#++++++++++++ Sample Entropy ++++++++++#
#++++++++++++++++++++++++++++++++++++++#
###################
### Build model ###
###################
fit1 <- lme(SEN~1,random = ~1|id/condition/tp/hand,data = data,method="ML")
fit2 <- update(fit1,.~.+condition)
fit3 <- update(fit2,.~.+mci)
fit4 <- update(fit3,.~.+hand)
fit5 <- update(fit4,.~.+sex)
fit6 <- update(fit5,.~.+tp)
fit7 <- update(fit6,.~.+condition:mci)
fit8 <- update(fit7,.~.+condition:hand)
fit9 <- update(fit8,.~.+condition:sex)
fit10 <- update(fit9,.~.+condition:tp)
fit11 <- update(fit10,.~.+mci:hand)
fit12 <- update(fit11,.~.+mci:sex)
fit13 <- update(fit12,.~.+mci:tp)
fit14 <- update(fit13,.~.+hand:sex)
fit15 <- update(fit14,.~.+hand:tp)
fit16 <- update(fit15,.~.+sex:tp)
fit17 <- update(fit16,.~.+condition:mci:tp)
fit18 <- update(fit17,.~.+condition:mci:hand)

######################
### Compare models ###
######################
aov_sampen = anova(fit1,fit2,fit3,fit4,fit5,fit6,fit7,fit8,fit9,fit10,fit11,
	fit12,fit13,fit14,fit15,fit16,fit17,fit18)
print(aov_sampen)
sampen_AIC = which.min(aov_sampen$AIC)
print(paste("Model",sampen_AIC,"shows the smallest AIC")) # Print model with smallest AIC

##############################
### Print model statistics ###
##############################
sampen_model_table = data.frame(summary(fit8)$tTable)
print(sampen_model_table)
