# Supplementary material for: Force Fluctuations During Role-Differentiated Bimanual Movements Reflect Cognitive Impairments in Older Adults: A Cohort Sequential Study
Source: J Gerontol A Biol Sci Med Sci. 2024 Jun 24;79(10):glae137. doi: 10.1093/gerona/glae137 (PMC11372707; doi:10.1093/gerona/glae137)
Supplement: glae137_suppl_Supplementary_Data [file glae137_suppl_supplementary_data.zip › S9_data.csv]

id	mci	age	handedness	sex	tp	hand	condition	CV	DFA	SEN	SEN_M3_R25	SEN_M4_R25	SEN_M2_R2	SEN_M2_R3
S1_002	MCI	81.0677618069815	100	weiblich	1	left	constant	4.8	1.28585	0.359	0.355	0.3565	0.4635	0.286
S1_002	MCI	81.0677618069815	100	weiblich	1	right	constant	5.38	1.3708	0.373	0.3565	0.355	0.4665	0.296
S1_002	MCI	81.0677618069815	100	weiblich	1	left	rd_constant	6.2925	1.40235	0.27475	0.261125	0.2585	0.343875	0.21675
S1_002	MCI	81.0677618069815	100	weiblich	1	right	rd_constant	9.58875	1.3575375	0.24975	0.2385	0.235375	0.310375	0.19825
S1_002	MCI	81.0677618069815	100	weiblich	2	left	constant	2.59	1.46095	0.4585	0.4425	0.4375	0.565	0.364
S1_002	MCI	81.0677618069815	100	weiblich	2	right	constant	4.155	1.4063	0.4985	0.49	0.479	0.6055	0.4045
S1_002	MCI	81.0677618069815	100	weiblich	2	left	rd_constant	5.17375	1.2904875	0.31575	0.30375	0.297	0.388125	0.2515
S1_002	MCI	81.0677618069815	100	weiblich	2	right	rd_constant	18.2625	1.4741	0.147	0.142625	0.14125	0.182125	0.118
S1_004	CHI	81.6919917864476	100	weiblich	1	left	constant	3.18	1.28345	0.5195	0.5235	0.518	0.651	0.42
S1_004	CHI	81.6919917864476	100	weiblich	1	right	constant	2.025	1.29985	0.7625	0.719	0.7135	0.8755	0.6345
S1_004	CHI	81.6919917864476	100	weiblich	1	left	rd_constant	5.49	1.3482	0.35275	0.342125	0.337375	0.4405	0.2805
S1_004	CHI	81.6919917864476	100	weiblich	1	right	rd_constant	2.5825	1.365775	0.515875	0.459125	0.4545	0.59575	0.411
S1_004	CHI	81.6919917864476	100	weiblich	2	left	constant	4.425	1.47855	0.656	0.5955	0.589	0.7505	0.5305
S1_004	CHI	81.6919917864476	100	weiblich	2	right	constant	3.245	1.3367	0.68	0.6325	0.624	0.786	0.55
S1_004	CHI	81.6919917864476	100	weiblich	2	left	rd_constant	3.74125	1.3213375	0.85475	0.767875	0.76675	0.940375	0.710375
S1_004	CHI	81.6919917864476	100	weiblich	2	right	rd_constant	2.79625	1.2843625	0.860875	0.7835	0.784875	0.9745	0.71775
S1_005	CHI	91.4770704996578	100	weiblich	1	left	constant	4.755	1.3647	0.2685	0.2525	0.2465	0.3365	0.211
S1_005	CHI	91.4770704996578	100	weiblich	1	right	constant	2.705	1.30365	0.554	0.52	0.5185	0.6665	0.444
S1_005	CHI	91.4770704996578	100	weiblich	1	left	rd_constant	7.875	1.377625	0.24625	0.23175	0.22725	0.3045	0.192875
S1_005	CHI	91.4770704996578	100	weiblich	1	right	rd_constant	9.575	1.4787625	0.184	0.163625	0.1595	0.213625	0.146
S1_005	CHI	91.4770704996578	100	weiblich	2	left	constant	5.35	1.36995	0.216	0.2075	0.205	0.27	0.1715
S1_005	CHI	91.4770704996578	100	weiblich	2	right	constant	5.39	1.33955	0.2265	0.21	0.2	0.2615	0.182
S1_005	CHI	91.4770704996578	100	weiblich	2	left	rd_constant	5.96125	1.391025	0.219125	0.2045	0.203125	0.271625	0.173625
S1_005	CHI	91.4770704996578	100	weiblich	2	right	rd_constant	9.335	1.370725	0.201625	0.190125	0.186625	0.242125	0.162375
S1_005	CHI	91.4770704996578	100	weiblich	3	left	constant	12.835	1.28175	0.6575	0.617	0.613	0.767	0.5335
S1_005	CHI	91.4770704996578	100	weiblich	3	right	constant	14.58	1.39505	0.3985	0.3665	0.3565	0.471	0.317
S1_005	CHI	91.4770704996578	100	weiblich	3	left	rd_constant	14.78625	1.247925	0.7315	0.661	0.659625	0.83675	0.600375
S1_005	CHI	91.4770704996578	100	weiblich	3	right	rd_constant	14.2	1.2575625	0.64375	0.587125	0.585875	0.735625	0.529875
S1_007	CHI	80.0520191649555	100	weiblich	1	left	constant	33.34	0.84035	0.5035	0.3495	0.325	0.378	0.4765
S1_007	CHI	80.0520191649555	100	weiblich	1	right	constant	16.07	1.32715	0.203	0.195	0.186	0.228	0.1655
S1_007	CHI	80.0520191649555	100	weiblich	1	left	rd_constant	18.97625	0.77	0.511375	0.35225	0.319875	0.370625	0.484875
S1_007	CHI	80.0520191649555	100	weiblich	1	right	rd_constant	9.26	1.0609375	0.45475	0.3965	0.381125	0.4565	0.392125
S1_007	CHI	80.0520191649555	100	weiblich	2	left	constant	47.995	1.1154	0.425	0.34	0.2925	0.3345	0.3595
S1_007	CHI	80.0520191649555	100	weiblich	2	right	constant	28.345	1.41115	0.1865	0.192	0.1895	0.2315	0.151
S1_007	CHI	80.0520191649555	100	weiblich	2	left	rd_constant	14.40375	0.7667625	0.512875	0.3525	0.312	0.36225	0.487
S1_007	CHI	80.0520191649555	100	weiblich	2	right	rd_constant	9.60125	1.0145	0.48825	0.434375	0.418125	0.504625	0.41825
S1_007	CHI	80.0520191649555	100	weiblich	3	left	constant	15.08	0.9113	0.4835	0.329	0.282	0.323	0.4465
S1_007	CHI	80.0520191649555	100	weiblich	3	right	constant	15	1.4834	0.1755	0.1745	0.171	0.2135	0.1425
S1_007	CHI	80.0520191649555	100	weiblich	3	left	rd_constant	15.92	0.822025	0.4665	0.324875	0.28025	0.323375	0.436875
S1_007	CHI	80.0520191649555	100	weiblich	3	right	rd_constant	6.31375	1.10725	0.442125	0.411	0.39975	0.487625	0.374875
S1_009	CHI	80.0383299110198	100	weiblich	1	left	constant	4.325	1.42685	0.2815	0.2475	0.2455	0.34	0.218
S1_009	CHI	80.0383299110198	100	weiblich	1	right	constant	9.265	1.55635	0.1325	0.1195	0.1145	0.146	0.1065
S1_009	CHI	80.0383299110198	100	weiblich	1	left	rd_constant	11.02375	1.4414125	0.16325	0.14	0.13475	0.185125	0.12775
S1_009	CHI	80.0383299110198	100	weiblich	1	right	rd_constant	11.88	1.5374375	0.120125	0.10425	0.0985	0.131875	0.096125
S1_009	CHI	80.0383299110198	100	weiblich	2	left	constant	6.725	1.39205	0.219	0.191	0.186	0.262	0.1705
S1_009	CHI	80.0383299110198	100	weiblich	2	right	constant	7.595	1.53395	0.1415	0.119	0.115	0.16	0.1095
S1_009	CHI	80.0383299110198	100	weiblich	2	left	rd_constant	8.2175	1.4304375	0.15725	0.137375	0.133125	0.184	0.123375
S1_009	CHI	80.0383299110198	100	weiblich	2	right	rd_constant	7.64875	1.4230125	0.194875	0.1765	0.173625	0.23475	0.155
S1_009	CHI	80.0383299110198	100	weiblich	3	left	constant	6.95	1.6365	0.114	0.0985	0.0945	0.1325	0.0895
S1_009	CHI	80.0383299110198	100	weiblich	3	right	constant	4.535	1.4547	0.2855	0.2755	0.272	0.3595	0.227
S1_009	CHI	80.0383299110198	100	weiblich	3	left	rd_constant	8.61125	1.4225	0.151375	0.13425	0.1315	0.18125	0.1195
S1_009	CHI	80.0383299110198	100	weiblich	3	right	rd_constant	14.39	1.53105	0.12975	0.123125	0.12075	0.156875	0.105
S1_011	MCI	80.1232032854209	100	weiblich	1	left	constant	2.995	1.18595	0.8045	0.7625	0.7625	0.943	0.6645
S1_011	MCI	80.1232032854209	100	weiblich	1	right	constant	4.105	1.29985	0.6175	0.598	0.596	0.757	0.4995
S1_011	MCI	80.1232032854209	100	weiblich	1	left	rd_constant	7.56625	1.3207625	0.337125	0.31575	0.31425	0.42175	0.26425
S1_011	MCI	80.1232032854209	100	weiblich	1	right	rd_constant	26.1775	1.3812625	0.259	0.254375	0.2495	0.319875	0.20575
S1_012	CHI	81.927446954141	77.7777777777778	weiblich	1	left	constant	12.45	1.6087	0.252	0.2125	0.2055	0.2785	0.197
S1_012	CHI	81.927446954141	77.7777777777778	weiblich	1	right	constant	19.575	1.63945	0.14	0.1275	0.1245	0.1655	0.112
S1_012	CHI	81.927446954141	77.7777777777778	weiblich	1	left	rd_constant	9.565	1.4803625	0.280125	0.24825	0.23675	0.318	0.219625
S1_012	CHI	81.927446954141	77.7777777777778	weiblich	1	right	rd_constant	7.85625	1.43085	0.3055	0.279125	0.27375	0.365375	0.241
S1_012	CHI	81.927446954141	77.7777777777778	weiblich	2	left	constant	5.52	1.6017	0.383	0.3265	0.3195	0.4435	0.2945
S1_012	CHI	81.927446954141	77.7777777777778	weiblich	2	right	constant	3.27	1.424	0.6675	0.584	0.584	0.746	0.5405
S1_012	CHI	81.927446954141	77.7777777777778	weiblich	2	left	rd_constant	7.18375	1.46335	0.304875	0.2655	0.258	0.355	0.239375
S1_012	CHI	81.927446954141	77.7777777777778	weiblich	2	right	rd_constant	11.8325	1.5340625	0.211375	0.188875	0.184125	0.2485	0.167
S1_012	CHI	81.927446954141	77.7777777777778	weiblich	3	left	constant	6.67	1.41955	0.241	0.226	0.22	0.2885	0.1915
S1_012	CHI	81.927446954141	77.7777777777778	weiblich	3	right	constant	6.34	1.43015	0.267	0.2535	0.2495	0.328	0.21
S1_012	CHI	81.927446954141	77.7777777777778	weiblich	3	left	rd_constant	24.80375	1.4798375	0.120875	0.11025	0.103375	0.128125	0.099125
S1_012	CHI	81.927446954141	77.7777777777778	weiblich	3	right	rd_constant	13.38125	1.3680375	0.228625	0.226625	0.217875	0.27	0.182125
S1_012	CHI	81.927446954141	77.7777777777778	weiblich	4	left	constant	3.57	1.51135	0.514	0.465	0.4605	0.609	0.406
S1_012	CHI	81.927446954141	77.7777777777778	weiblich	4	right	constant	5.12	1.44305	0.4295	0.382	0.3785	0.504	0.343
S1_012	CHI	81.927446954141	77.7777777777778	weiblich	4	left	rd_constant	9.97125	1.4291625	0.19	0.163875	0.156625	0.2135	0.150625
S1_012	CHI	81.927446954141	77.7777777777778	weiblich	4	right	rd_constant	8.82125	1.469675	0.248375	0.227	0.22125	0.298	0.19725
S1_013	CHI	81.4537987679671	88.8888888888889	weiblich	1	left	constant	2.315	1.3036	0.559	0.554	0.5405	0.674	0.4595
S1_013	CHI	81.4537987679671	88.8888888888889	weiblich	1	right	constant	1.705	1.2545	0.5865	0.581	0.565	0.6945	0.488
S1_013	CHI	81.4537987679671	88.8888888888889	weiblich	1	left	rd_constant	7.34	1.4340875	0.239125	0.239625	0.23325	0.29075	0.191125
S1_013	CHI	81.4537987679671	88.8888888888889	weiblich	1	right	rd_constant	7.03	1.436725	0.236125	0.237	0.2325	0.29225	0.188625
S1_013	CHI	81.4537987679671	88.8888888888889	weiblich	2	left	constant	2.23	1.3558	0.495	0.4855	0.4815	0.619	0.397
S1_013	CHI	81.4537987679671	88.8888888888889	weiblich	2	right	constant	1.85	1.2916	0.673	0.6605	0.6525	0.811	0.5485
S1_013	CHI	81.4537987679671	88.8888888888889	weiblich	2	left	rd_constant	5.56	1.42765	0.234	0.229125	0.22725	0.296375	0.186125
S1_013	CHI	81.4537987679671	88.8888888888889	weiblich	2	right	rd_constant	6.04625	1.4838	0.20925	0.194875	0.192875	0.25925	0.165375
S1_013	CHI	81.4537987679671	88.8888888888889	weiblich	3	left	constant	2.365	1.3635	0.4855	0.4805	0.4725	0.601	0.3915
S1_013	CHI	81.4537987679671	88.8888888888889	weiblich	3	right	constant	2.775	1.3632	0.4845	0.4715	0.4645	0.589	0.392
S1_013	CHI	81.4537987679671	88.8888888888889	weiblich	3	left	rd_constant	5.2925	1.4698375	0.244875	0.2355	0.232125	0.301375	0.194875
S1_013	CHI	81.4537987679671	88.8888888888889	weiblich	3	right	rd_constant	6.5625	1.49525	0.166625	0.154875	0.154625	0.2095	0.131875
S1_015	CHI	79.7399041752224	100	männlich	1	left	constant	2.575	1.36445	0.324	0.309	0.305	0.387	0.2655
S1_015	CHI	79.7399041752224	100	männlich	1	right	constant	3.1	1.1448	0.461	0.4405	0.43	0.5315	0.3865
S1_015	CHI	79.7399041752224	100	männlich	1	left	rd_constant	6.4275	1.4781375	0.197	0.19275	0.18925	0.240125	0.159375
S1_015	CHI	79.7399041752224	100	männlich	1	right	rd_constant	7.83875	1.3951	0.29625	0.281375	0.275125	0.340625	0.243625
S1_015	CHI	79.7399041752224	100	männlich	2	left	constant	2.075	1.35175	0.4405	0.4235	0.42	0.5465	0.3565
S1_015	CHI	79.7399041752224	100	männlich	2	right	constant	2.74	1.24945	0.4005	0.379	0.3685	0.462	0.33
S1_015	CHI	79.7399041752224	100	männlich	2	left	rd_constant	5.49875	1.4537375	0.239125	0.227625	0.22	0.278	0.194125
S1_015	CHI	79.7399041752224	100	männlich	2	right	rd_constant	9.35375	1.3889875	0.276875	0.261875	0.253375	0.318	0.226625
S1_015	CHI	79.7399041752224	100	männlich	3	left	constant	6.34	1.3391	0.2625	0.246	0.2355	0.3025	0.2105
S1_015	CHI	79.7399041752224	100	männlich	3	right	constant	6.3	1.3135	0.3715	0.353	0.3435	0.4185	0.3125
S1_015	CHI	79.7399041752224	100	männlich	3	left	rd_constant	4.93	1.4393	0.253	0.242375	0.236125	0.304	0.203625
S1_015	CHI	79.7399041752224	100	männlich	3	right	rd_constant	9.2	1.371675	0.3045	0.287875	0.279625	0.3465	0.2495
S1_015	CHI	79.7399041752224	100	männlich	4	left	constant	2.625	1.2185	0.442	0.429	0.4215	0.537	0.363
S1_015	CHI	79.7399041752224	100	männlich	4	right	constant	3.095	1.24955	0.4525	0.4315	0.4215	0.523	0.376
S1_015	CHI	79.7399041752224	100	männlich	4	left	rd_constant	5.955	1.4376875	0.24475	0.234	0.22825	0.292875	0.196625
S1_015	CHI	79.7399041752224	100	männlich	4	right	rd_constant	6.60125	1.2676375	0.340375	0.320625	0.312875	0.389875	0.280875
S1_016	MCI	80.1095140314853	88.8888888888889	männlich	1	left	constant	8.005	1.3666	0.3475	0.348	0.336	0.4265	0.277
S1_016	MCI	80.1095140314853	88.8888888888889	männlich	1	right	constant	10.12	1.2797	0.411	0.404	0.395	0.5025	0.3335
S1_016	MCI	80.1095140314853	88.8888888888889	männlich	1	left	rd_constant	7.8775	1.20825	0.499	0.496	0.483125	0.599875	0.40975
S1_016	MCI	80.1095140314853	88.8888888888889	männlich	1	right	rd_constant	5.92	1.3014125	0.44175	0.431375	0.426	0.548875	0.35625
S1_016	MCI	80.1095140314853	88.8888888888889	männlich	2	left	constant	4.3	1.11655	0.6945	0.689	0.6695	0.8185	0.5815
S1_016	MCI	80.1095140314853	88.8888888888889	männlich	2	right	constant	3.68	1.28305	0.6185	0.605	0.5945	0.7505	0.505
S1_016	MCI	80.1095140314853	88.8888888888889	männlich	2	left	rd_constant	7.92875	1.2107	0.475125	0.4735	0.460875	0.574375	0.39125
S1_016	MCI	80.1095140314853	88.8888888888889	männlich	2	right	rd_constant	10.115	1.3797	0.272375	0.268875	0.264375	0.338	0.217
S1_016	MCI	80.1095140314853	88.8888888888889	männlich	3	left	constant	4.355	1.08575	0.6325	0.62	0.6115	0.7555	0.5195
S1_016	MCI	80.1095140314853	88.8888888888889	männlich	3	right	constant	3.715	1.0548	0.7785	0.776	0.7575	0.919	0.6505
S1_016	MCI	80.1095140314853	88.8888888888889	männlich	3	left	rd_constant	8.0125	1.2838	0.5105	0.50875	0.4995	0.627375	0.413375
S1_016	MCI	80.1095140314853	88.8888888888889	männlich	3	right	rd_constant	5.965	1.2106125	0.544	0.535125	0.523125	0.661375	0.444
S1_016	MCI	80.1095140314853	88.8888888888889	männlich	4	left	constant	4.22	1.0618	0.615	0.609	0.5795	0.715	0.514
S1_016	MCI	80.1095140314853	88.8888888888889	männlich	4	right	constant	4.465	1.2235	0.728	0.712	0.696	0.856	0.6045
S1_016	MCI	80.1095140314853	88.8888888888889	männlich	4	left	rd_constant	5.72875	1.25385	0.473875	0.4715	0.4605	0.58475	0.383625
S1_016	MCI	80.1095140314853	88.8888888888889	männlich	4	right	rd_constant	8.86125	1.350875	0.405125	0.3965	0.390375	0.49475	0.324875
S1_019	MCI	81.968514715948	88.8888888888889	weiblich	1	left	constant	11.635	1.3836	0.2385	0.2285	0.2225	0.2805	0.1945
S1_019	MCI	81.968514715948	88.8888888888889	weiblich	1	right	constant	9.66	1.3951	0.2085	0.206	0.2025	0.2595	0.165
S1_019	MCI	81.968514715948	88.8888888888889	weiblich	1	left	rd_constant	11.4425	1.4125875	0.222875	0.217375	0.214125	0.277625	0.17875
S1_019	MCI	81.968514715948	88.8888888888889	weiblich	1	right	rd_constant	12.7475	1.3453625	0.253875	0.254875	0.252375	0.32125	0.204125
S1_019	MCI	81.968514715948	88.8888888888889	weiblich	2	left	constant	14.485	1.42125	0.1995	0.196	0.194	0.25	0.1595
S1_019	MCI	81.968514715948	88.8888888888889	weiblich	2	right	constant	13.335	1.381	0.2525	0.2535	0.2505	0.316	0.202
S1_019	MCI	81.968514715948	88.8888888888889	weiblich	2	left	rd_constant	8.15625	1.3438	0.328	0.322625	0.318125	0.402375	0.264
S1_019	MCI	81.968514715948	88.8888888888889	weiblich	2	right	rd_constant	18.64875	1.2819375	0.217625	0.216625	0.2135	0.270375	0.1735
S1_019	MCI	81.968514715948	88.8888888888889	weiblich	3	left	constant	6.87	1.3501	0.303	0.293	0.291	0.364	0.246
S1_019	MCI	81.968514715948	88.8888888888889	weiblich	3	right	constant	8.13	1.2758	0.284	0.278	0.273	0.342	0.23
S1_019	MCI	81.968514715948	88.8888888888889	weiblich	3	left	rd_constant	8.85875	1.290175	0.3225	0.31925	0.314875	0.398875	0.260125
S1_019	MCI	81.968514715948	88.8888888888889	weiblich	3	right	rd_constant	10.6075	1.239375	0.3275	0.321125	0.31625	0.39525	0.267625
S1_019	MCI	81.968514715948	88.8888888888889	weiblich	4	left	constant	16.6	1.4427	0.1465	0.145	0.1415	0.1835	0.116
S1_019	MCI	81.968514715948	88.8888888888889	weiblich	4	right	constant	15.07	1.4845	0.191	0.191	0.1855	0.2315	0.1525
S1_019	MCI	81.968514715948	88.8888888888889	weiblich	4	left	rd_constant	4.70125	1.2156875	0.46275	0.457125	0.445625	0.552875	0.38175
S1_019	MCI	81.968514715948	88.8888888888889	weiblich	4	right	rd_constant	11.54625	1.199825	0.346625	0.335125	0.3265	0.401625	0.2845
S1_021	MCI	81.1033538672142	100	männlich	1	left	constant	4.545	1.25915	0.4305	0.4275	0.424	0.532	0.351
S1_021	MCI	81.1033538672142	100	männlich	1	right	constant	4.565	1.21415	0.4155	0.3965	0.3885	0.4825	0.344
S1_021	MCI	81.1033538672142	100	männlich	1	left	rd_constant	6.185	1.3094375	0.32225	0.31625	0.309625	0.392125	0.25975
S1_021	MCI	81.1033538672142	100	männlich	1	right	rd_constant	7.6875	1.197425	0.3345	0.3205	0.31025	0.385	0.273375
S1_023	CHI	80.8733744010951	88.8888888888889	weiblich	1	left	constant	4.005	1.43255	0.2785	0.261	0.253	0.3355	0.218
S1_023	CHI	80.8733744010951	88.8888888888889	weiblich	1	right	constant	3.775	1.3624	0.3995	0.3865	0.3785	0.4925	0.315
S1_023	CHI	80.8733744010951	88.8888888888889	weiblich	1	left	rd_constant	21.57625	1.550625	0.0705	0.06175	0.059	0.076875	0.05625
S1_023	CHI	80.8733744010951	88.8888888888889	weiblich	1	right	rd_constant	12.05875	1.4433	0.147125	0.129875	0.125125	0.165375	0.118875
S1_025	MCI	83.6988364134155	88.8888888888889	männlich	1	left	constant	5.615	1.19295	0.412	0.3945	0.3925	0.4735	0.3455
S1_025	MCI	83.6988364134155	88.8888888888889	männlich	1	right	constant	7.28	1.40545	0.2555	0.2505	0.252	0.3245	0.2065
S1_025	MCI	83.6988364134155	88.8888888888889	männlich	1	left	rd_constant	6.01375	1.25785	0.373625	0.356875	0.350625	0.429375	0.306875
S1_025	MCI	83.6988364134155	88.8888888888889	männlich	1	right	rd_constant	8.71625	1.4041625	0.234625	0.232875	0.229375	0.29175	0.187875
S1_025	MCI	83.6988364134155	88.8888888888889	männlich	2	left	constant	7.435	1.2568	0.369	0.3485	0.337	0.414	0.304
S1_025	MCI	83.6988364134155	88.8888888888889	männlich	2	right	constant	5.22	1.356	0.326	0.318	0.315	0.398	0.2635
S1_025	MCI	83.6988364134155	88.8888888888889	männlich	2	left	rd_constant	8.32125	1.26395	0.327375	0.31525	0.30625	0.377375	0.26675
S1_025	MCI	83.6988364134155	88.8888888888889	männlich	2	right	rd_constant	8.5325	1.368525	0.272875	0.26875	0.266	0.336625	0.220125
S1_026	CHI	80.1587953456537	77.7777777777778	männlich	1	left	constant	2.71	1.02545	0.723	0.704	0.698	0.837	0.626
S1_026	CHI	80.1587953456537	77.7777777777778	männlich	1	right	constant	2.72	1.18995	0.5835	0.577	0.577	0.7055	0.495
S1_026	CHI	80.1587953456537	77.7777777777778	männlich	1	left	rd_constant	4.3175	1.050575	0.509875	0.483375	0.481375	0.582375	0.4335
S1_026	CHI	80.1587953456537	77.7777777777778	männlich	1	right	rd_constant	7.525	0.9581125	0.4945	0.439875	0.433875	0.51825	0.432125
S1_026	CHI	80.1587953456537	77.7777777777778	männlich	2	left	constant	2.285	1.1086	0.6765	0.6715	0.6675	0.809	0.5785
S1_026	CHI	80.1587953456537	77.7777777777778	männlich	2	right	constant	2.63	1.02665	0.677	0.6745	0.674	0.8055	0.577
S1_026	CHI	80.1587953456537	77.7777777777778	männlich	2	left	rd_constant	4.415	1.237275	0.36325	0.358125	0.357375	0.45375	0.293875
S1_026	CHI	80.1587953456537	77.7777777777778	männlich	2	right	rd_constant	4.57375	1.21515	0.39575	0.389625	0.387375	0.48225	0.323875
S1_026	CHI	80.1587953456537	77.7777777777778	männlich	3	left	constant	2.185	1.36125	0.514	0.509	0.507	0.642	0.4215
S1_026	CHI	80.1587953456537	77.7777777777778	männlich	3	right	constant	1.88	1.2148	0.675	0.67	0.668	0.826	0.5605
S1_026	CHI	80.1587953456537	77.7777777777778	männlich	3	left	rd_constant	4.93875	1.2776375	0.328375	0.327	0.32475	0.412875	0.264375
S1_026	CHI	80.1587953456537	77.7777777777778	männlich	3	right	rd_constant	9.46125	1.37435	0.279875	0.278125	0.276125	0.354	0.224375
S1_026	CHI	80.1587953456537	77.7777777777778	männlich	4	left	constant	3.745	1.11615	0.56	0.52	0.508	0.6125	0.481
S1_026	CHI	80.1587953456537	77.7777777777778	männlich	4	right	constant	3.44	0.85455	0.6005	0.5595	0.548	0.6605	0.5295
S1_026	CHI	80.1587953456537	77.7777777777778	männlich	4	left	rd_constant	4.90125	1.2223625	0.429875	0.409875	0.406	0.49625	0.361875
S1_026	CHI	80.1587953456537	77.7777777777778	männlich	4	right	rd_constant	5.56875	1.3226125	0.337625	0.331625	0.329	0.418375	0.2725
S1_027	CHI	80.1971252566735	100	männlich	1	left	constant	3.465	1.4297	0.235	0.2325	0.2335	0.3045	0.186
S1_027	CHI	80.1971252566735	100	männlich	1	right	constant	2.665	1.43235	0.2295	0.216	0.217	0.2955	0.179
S1_027	CHI	80.1971252566735	100	männlich	1	left	rd_constant	5.4125	1.4179	0.167625	0.168	0.16775	0.215625	0.13425
S1_027	CHI	80.1971252566735	100	männlich	1	right	rd_constant	4.535	1.3773625	0.22025	0.2165	0.217	0.283875	0.175
S1_027	CHI	80.1971252566735	100	männlich	2	left	constant	4.075	1.488	0.2505	0.2405	0.24	0.3145	0.198
S1_027	CHI	80.1971252566735	100	männlich	2	right	constant	3.345	1.3451	0.479	0.467	0.463	0.591	0.3865
S1_027	CHI	80.1971252566735	100	männlich	2	left	rd_constant	8.25625	1.43615	0.201375	0.194625	0.193375	0.25475	0.158875
S1_027	CHI	80.1971252566735	100	männlich	2	right	rd_constant	4.94625	1.45505	0.261875	0.249	0.24775	0.331	0.20675
S1_028	CHI	86.7433264887064	100	weiblich	1	left	constant	5.83	1.378	0.2975	0.28	0.2665	0.3455	0.236
S1_028	CHI	86.7433264887064	100	weiblich	1	right	constant	3.94	1.34135	0.4975	0.477	0.4725	0.6185	0.3975
S1_028	CHI	86.7433264887064	100	weiblich	1	left	rd_constant	9.315	1.3510625	0.27075	0.253125	0.248875	0.328625	0.216
S1_028	CHI	86.7433264887064	100	weiblich	1	right	rd_constant	11.385	1.4105	0.258375	0.240625	0.234875	0.311125	0.20475
S1_028	CHI	86.7433264887064	100	weiblich	2	left	constant	5.04	1.4264	0.354	0.331	0.3265	0.4355	0.2785
S1_028	CHI	86.7433264887064	100	weiblich	2	right	constant	6.31	1.3464	0.419	0.3955	0.388	0.5055	0.3315
S1_028	CHI	86.7433264887064	100	weiblich	2	left	rd_constant	5.2	1.3807375	0.45925	0.427375	0.424875	0.555	0.367375
S1_028	CHI	86.7433264887064	100	weiblich	2	right	rd_constant	11.09625	1.5260625	0.238	0.221125	0.217125	0.292375	0.1875
S1_028	CHI	86.7433264887064	100	weiblich	3	left	constant	4.115	1.3885	0.302	0.2755	0.2715	0.3645	0.2415
S1_028	CHI	86.7433264887064	100	weiblich	3	right	constant	4.49	1.32545	0.368	0.356	0.351	0.4615	0.2925
S1_028	CHI	86.7433264887064	100	weiblich	3	left	rd_constant	4.635	1.364175	0.261375	0.24475	0.240375	0.3185	0.20775
S1_028	CHI	86.7433264887064	100	weiblich	3	right	rd_constant	5.80875	1.382125	0.240625	0.2235	0.21875	0.291	0.19175
S1_029	CHI	85.1033538672142	100	weiblich	1	left	constant	3.335	1.14765	0.7175	0.709	0.7075	0.859	0.599
S1_029	CHI	85.1033538672142	100	weiblich	1	right	constant	3.325	1.13605	0.6345	0.63	0.621	0.775	0.527
S1_029	CHI	85.1033538672142	100	weiblich	1	left	rd_constant	4.6575	1.0527	0.529125	0.510125	0.500375	0.613875	0.446375
S1_029	CHI	85.1033538672142	100	weiblich	1	right	rd_constant	5.895	1.16045	0.5005	0.491125	0.486875	0.60275	0.416375
S1_029	CHI	85.1033538672142	100	weiblich	2	left	constant	3.035	1.24635	0.4795	0.475	0.47	0.594	0.388
S1_029	CHI	85.1033538672142	100	weiblich	2	right	constant	3.085	1.22525	0.58	0.573	0.5705	0.6985	0.481
S1_029	CHI	85.1033538672142	100	weiblich	2	left	rd_constant	5.98625	1.241275	0.391875	0.382	0.374375	0.468875	0.321375
S1_029	CHI	85.1033538672142	100	weiblich	2	right	rd_constant	6.68	1.0769375	0.513625	0.490375	0.4865	0.596	0.43625
S1_030	CHI	80.5749486652977	100	männlich	1	left	constant	2.905	1.3363	0.4165	0.3975	0.3875	0.494	0.338
S1_030	CHI	80.5749486652977	100	männlich	1	right	constant	2.345	1.12355	0.5435	0.538	0.536	0.663	0.451
S1_030	CHI	80.5749486652977	100	männlich	1	left	rd_constant	6.71625	1.50355	0.217125	0.213375	0.212875	0.278875	0.17225
S1_030	CHI	80.5749486652977	100	männlich	1	right	rd_constant	6.01625	1.2986125	0.368	0.3575	0.350875	0.448375	0.29875
S1_030	CHI	80.5749486652977	100	männlich	2	left	constant	2.135	1.28095	0.53	0.5225	0.522	0.65	0.437
S1_030	CHI	80.5749486652977	100	männlich	2	right	constant	2.16	1.3009	0.418	0.404	0.3975	0.501	0.342
S1_030	CHI	80.5749486652977	100	männlich	2	left	rd_constant	5.17	1.4874875	0.266375	0.265625	0.2635	0.337875	0.21225
S1_030	CHI	80.5749486652977	100	männlich	2	right	rd_constant	6.6625	1.4012	0.289875	0.278125	0.27225	0.34175	0.236625
S1_030	CHI	80.5749486652977	100	männlich	3	left	constant	2.6	1.3	0.474	0.465	0.4605	0.574	0.39
S1_030	CHI	80.5749486652977	100	männlich	3	right	constant	2.815	1.2403	0.3405	0.3265	0.3245	0.4115	0.281
S1_030	CHI	80.5749486652977	100	männlich	3	left	rd_constant	7.3225	1.460025	0.245375	0.24675	0.243875	0.306875	0.1965
S1_030	CHI	80.5749486652977	100	männlich	3	right	rd_constant	8.01	1.359425	0.26475	0.254125	0.2485	0.3135	0.215
S1_030	CHI	80.5749486652977	100	männlich	4	left	constant	2.815	1.34605	0.3725	0.362	0.353	0.4505	0.301
S1_030	CHI	80.5749486652977	100	männlich	4	right	constant	2.5	1.31755	0.398	0.3845	0.3835	0.483	0.326
S1_030	CHI	80.5749486652977	100	männlich	4	left	rd_constant	7.59125	1.4826125	0.232	0.23025	0.22825	0.28925	0.18625
S1_030	CHI	80.5749486652977	100	männlich	4	right	rd_constant	8.7225	1.302925	0.331625	0.309875	0.300625	0.36625	0.27525
S1_031	MCI	79.2580424366872	100	weiblich	1	left	constant	2.755	1.31775	0.487	0.474	0.4675	0.6065	0.3905
S1_031	MCI	79.2580424366872	100	weiblich	1	right	constant	3.845	1.3268	0.47	0.4585	0.4575	0.5965	0.375
S1_031	MCI	79.2580424366872	100	weiblich	1	left	rd_constant	5.54125	1.340925	0.278875	0.265875	0.2625	0.344625	0.22325
S1_031	MCI	79.2580424366872	100	weiblich	1	right	rd_constant	6.65875	1.2316625	0.2685	0.259375	0.260125	0.346	0.211375
S1_031	MCI	79.2580424366872	100	weiblich	2	left	constant	2.665	1.36695	0.423	0.4005	0.4	0.5255	0.3345
S1_031	MCI	79.2580424366872	100	weiblich	2	right	constant	2.485	1.33735	0.6095	0.595	0.589	0.742	0.494
S1_031	MCI	79.2580424366872	100	weiblich	2	left	rd_constant	5.39625	1.3625375	0.309	0.283125	0.2765	0.367625	0.24625
S1_031	MCI	79.2580424366872	100	weiblich	2	right	rd_constant	6.44625	1.31895	0.351125	0.338625	0.336	0.439625	0.27825
S1_031	MCI	79.2580424366872	100	weiblich	3	left	constant	3.14	1.3466	0.378	0.335	0.33	0.448	0.295
S1_031	MCI	79.2580424366872	100	weiblich	3	right	constant	3.92	1.3425	0.378	0.36	0.358	0.47	0.305
S1_031	MCI	79.2580424366872	100	weiblich	3	left	rd_constant	4.5525	1.354325	0.404625	0.371625	0.37225	0.486125	0.323875
S1_031	MCI	79.2580424366872	100	weiblich	3	right	rd_constant	4.10625	1.2952125	0.541875	0.52075	0.51575	0.655875	0.43725
S1_032	CHI	80.1724845995893	66.6666666666667	weiblich	1	left	constant	2.925	1.4852	0.5495	0.5025	0.5055	0.6555	0.4405
S1_032	CHI	80.1724845995893	66.6666666666667	weiblich	1	right	constant	4.785	1.52745	0.2015	0.184	0.1815	0.249	0.1585
S1_032	CHI	80.1724845995893	66.6666666666667	weiblich	1	left	rd_constant	4.33375	1.5303125	0.209375	0.17625	0.171	0.241	0.16475
S1_032	CHI	80.1724845995893	66.6666666666667	weiblich	1	right	rd_constant	5.72375	1.54735	0.242125	0.217875	0.216	0.296625	0.190375
S1_032	CHI	80.1724845995893	66.6666666666667	weiblich	2	left	constant	1.74	1.45025	0.5695	0.513	0.511	0.6665	0.4545
S1_032	CHI	80.1724845995893	66.6666666666667	weiblich	2	right	constant	5.43	1.5174	0.3195	0.3	0.2995	0.3945	0.255
S1_032	CHI	80.1724845995893	66.6666666666667	weiblich	2	left	rd_constant	4.79625	1.4802125	0.33425	0.293	0.291125	0.39525	0.263
S1_032	CHI	80.1724845995893	66.6666666666667	weiblich	2	right	rd_constant	7.75	1.4875	0.2615	0.2415	0.240875	0.323625	0.205
S1_032	CHI	80.1724845995893	66.6666666666667	weiblich	3	left	constant	7.105	1.5022	0.1985	0.1855	0.1805	0.2465	0.1525
S1_032	CHI	80.1724845995893	66.6666666666667	weiblich	3	right	constant	5.75	1.53705	0.3545	0.337	0.3355	0.4455	0.2775
S1_032	CHI	80.1724845995893	66.6666666666667	weiblich	3	left	rd_constant	8.02875	1.4592625	0.20675	0.198	0.1995	0.2695	0.16275
S1_032	CHI	80.1724845995893	66.6666666666667	weiblich	3	right	rd_constant	14.23625	1.4889875	0.199	0.179125	0.177	0.24275	0.157375
S1_032	CHI	80.1724845995893	66.6666666666667	weiblich	4	left	constant	2.715	1.5338	0.489	0.456	0.4545	0.6025	0.3875
S1_032	CHI	80.1724845995893	66.6666666666667	weiblich	4	right	constant	3.56	1.5558	0.341	0.311	0.3115	0.4285	0.264
S1_032	CHI	80.1724845995893	66.6666666666667	weiblich	4	left	rd_constant	10.39375	1.5756125	0.223375	0.199875	0.19675	0.271	0.175125
S1_032	CHI	80.1724845995893	66.6666666666667	weiblich	4	right	rd_constant	10.84625	1.5871375	0.173625	0.14525	0.1405	0.200125	0.13675
S1_035	CHI	79.9753593429158	100	weiblich	1	left	constant	3.225	1.32835	0.624	0.6155	0.6075	0.7515	0.5095
S1_035	CHI	79.9753593429158	100	weiblich	1	right	constant	4.865	1.1956	0.286	0.286	0.283	0.369	0.2255
S1_035	CHI	79.9753593429158	100	weiblich	1	left	rd_constant	3.9575	1.2918125	0.336875	0.31875	0.312375	0.4105	0.268625
S1_035	CHI	79.9753593429158	100	weiblich	1	right	rd_constant	5.10125	1.32155	0.336375	0.3255	0.323	0.422375	0.270375
S1_035	CHI	79.9753593429158	100	weiblich	2	left	constant	2.54	1.37185	0.852	0.8005	0.803	0.993	0.7065
S1_035	CHI	79.9753593429158	100	weiblich	2	right	constant	2.455	1.41875	0.6095	0.5765	0.574	0.7325	0.492
S1_035	CHI	79.9753593429158	100	weiblich	2	left	rd_constant	2.73125	1.2948375	0.59325	0.53925	0.5385	0.689375	0.479125
S1_035	CHI	79.9753593429158	100	weiblich	2	right	rd_constant	4.74375	1.3470625	0.421625	0.396125	0.39525	0.518125	0.334625
S1_042	CHI	83.3401779603012	87.5	weiblich	1	left	constant	2.58	1.4087	0.5095	0.4655	0.464	0.6005	0.4095
S1_042	CHI	83.3401779603012	87.5	weiblich	1	right	constant	2.945	1.5235	0.3965	0.376	0.377	0.4975	0.3105
S1_042	CHI	83.3401779603012	87.5	weiblich	1	left	rd_constant	4.43625	1.411125	0.26475	0.241375	0.241375	0.330375	0.2065
S1_042	CHI	83.3401779603012	87.5	weiblich	1	right	rd_constant	7.04125	1.575075	0.16825	0.14825	0.14425	0.1955	0.133875
S1_042	CHI	83.3401779603012	87.5	weiblich	2	left	constant	5.005	1.44395	0.2875	0.269	0.267	0.35	0.2285
S1_042	CHI	83.3401779603012	87.5	weiblich	2	right	constant	9.995	1.49845	0.223	0.215	0.215	0.2875	0.174
S1_042	CHI	83.3401779603012	87.5	weiblich	2	left	rd_constant	5.55625	1.390275	0.241	0.23425	0.23375	0.3095	0.19025
S1_042	CHI	83.3401779603012	87.5	weiblich	2	right	rd_constant	6.75375	1.491275	0.238	0.21625	0.2155	0.2955	0.1875
S1_042	CHI	83.3401779603012	87.5	weiblich	3	left	constant	2.98	1.4647	0.3785	0.3725	0.3675	0.4805	0.301
S1_042	CHI	83.3401779603012	87.5	weiblich	3	right	constant	3.5	1.3755	0.416	0.403	0.4055	0.5195	0.33
S1_042	CHI	83.3401779603012	87.5	weiblich	3	left	rd_constant	5.21375	1.348425	0.31925	0.317125	0.312875	0.404625	0.254125
S1_042	CHI	83.3401779603012	87.5	weiblich	3	right	rd_constant	6.7325	1.38445	0.3585	0.354625	0.354625	0.456625	0.285375
S1_042	CHI	83.3401779603012	87.5	weiblich	4	left	constant	2.845	1.46005	0.3345	0.3335	0.3315	0.4235	0.267
S1_042	CHI	83.3401779603012	87.5	weiblich	4	right	constant	3.225	1.46665	0.293	0.291	0.291	0.377	0.232
S1_042	CHI	83.3401779603012	87.5	weiblich	4	left	rd_constant	4.23625	1.3749	0.298375	0.294125	0.291375	0.378625	0.236875
S1_042	CHI	83.3401779603012	87.5	weiblich	4	right	rd_constant	4.285	1.4275	0.25075	0.2455	0.246	0.325375	0.1985
S1_043	MCI	81.4592744695414	88.8888888888889	männlich	1	left	constant	16.335	1.62265	0.0375	0.0325	0.031	0.044	0.0275
S1_043	MCI	81.4592744695414	88.8888888888889	männlich	1	right	constant	15.49	1.6127	0.0485	0.0435	0.0425	0.0585	0.0365
S1_043	MCI	81.4592744695414	88.8888888888889	männlich	1	left	rd_constant	4.7725	1.401775	0.235	0.234625	0.235375	0.30725	0.18575
S1_043	MCI	81.4592744695414	88.8888888888889	männlich	1	right	rd_constant	6.77625	1.4013	0.212	0.20925	0.209125	0.271875	0.168375
S1_043	MCI	81.4592744695414	88.8888888888889	männlich	2	left	constant	2.22	1.26795	0.4535	0.4495	0.437	0.548	0.367
S1_043	MCI	81.4592744695414	88.8888888888889	männlich	2	right	constant	2.105	1.28705	0.381	0.3755	0.3715	0.4785	0.3075
S1_043	MCI	81.4592744695414	88.8888888888889	männlich	2	left	rd_constant	5.89375	1.4407875	0.188	0.191375	0.19175	0.245125	0.14975
S1_043	MCI	81.4592744695414	88.8888888888889	männlich	2	right	rd_constant	6.56125	1.379525	0.1825	0.179875	0.177625	0.228375	0.146125
S1_043	MCI	81.4592744695414	88.8888888888889	männlich	3	left	constant	1.395	1.22785	0.5385	0.5355	0.522	0.654	0.439
S1_043	MCI	81.4592744695414	88.8888888888889	männlich	3	right	constant	1.735	1.2553	0.488	0.4795	0.47	0.5865	0.4005
S1_043	MCI	81.4592744695414	88.8888888888889	männlich	3	left	rd_constant	4.3	1.41625	0.27025	0.269375	0.267125	0.341875	0.214625
S1_043	MCI	81.4592744695414	88.8888888888889	männlich	3	right	rd_constant	6.46375	1.356375	0.229875	0.22975	0.227375	0.287875	0.18375
S1_044	MCI	79.3538672142368	100	männlich	1	left	constant	2.675	1.41165	0.3335	0.3265	0.323	0.4195	0.2655
S1_044	MCI	79.3538672142368	100	männlich	1	right	constant	5.35	1.37585	0.3065	0.303	0.293	0.3675	0.246
S1_044	MCI	79.3538672142368	100	männlich	1	left	rd_constant	3.58625	1.42735	0.26125	0.253375	0.25225	0.333125	0.20775
S1_044	MCI	79.3538672142368	100	männlich	1	right	rd_constant	7.69625	1.4881	0.152	0.151625	0.150625	0.193625	0.12225
S1_044	MCI	79.3538672142368	100	männlich	2	left	constant	2.285	1.4172	0.3195	0.312	0.3105	0.409	0.253
S1_044	MCI	79.3538672142368	100	männlich	2	right	constant	4.125	1.41385	0.2745	0.266	0.261	0.3415	0.2195
S1_044	MCI	79.3538672142368	100	männlich	2	left	rd_constant	3.9725	1.4060125	0.246	0.243625	0.24175	0.316375	0.194
S1_044	MCI	79.3538672142368	100	männlich	2	right	rd_constant	6.00875	1.443375	0.18	0.18	0.180375	0.233625	0.143625
S1_044	MCI	79.3538672142368	100	männlich	3	left	constant	5.22	1.4296	0.218	0.2025	0.2015	0.2695	0.1735
S1_044	MCI	79.3538672142368	100	männlich	3	right	constant	5.38	1.4506	0.285	0.277	0.271	0.3545	0.225
S1_044	MCI	79.3538672142368	100	männlich	3	left	rd_constant	3.8425	1.477175	0.280875	0.2715	0.27025	0.356875	0.222125
S1_044	MCI	79.3538672142368	100	männlich	3	right	rd_constant	7.64	1.4685625	0.2075	0.204375	0.202625	0.264875	0.164875
S1_044	MCI	79.3538672142368	100	männlich	4	left	constant	2.07	1.4194	0.3855	0.3715	0.366	0.481	0.3045
S1_044	MCI	79.3538672142368	100	männlich	4	right	constant	3.43	1.43675	0.3565	0.345	0.338	0.438	0.2845
S1_044	MCI	79.3538672142368	100	männlich	4	left	rd_constant	3.84375	1.4741375	0.27375	0.265	0.263625	0.345875	0.217125
S1_044	MCI	79.3538672142368	100	männlich	4	right	rd_constant	6.81375	1.4946875	0.172	0.1665	0.168375	0.22425	0.136
S1_045	CHI	82.8309377138946	100	männlich	1	left	constant	8.66	1.1522	0.4245	0.404	0.3985	0.475	0.371
S1_045	CHI	82.8309377138946	100	männlich	1	right	constant	9.3	1.37605	0.2665	0.263	0.2615	0.3285	0.2175
S1_045	CHI	82.8309377138946	100	männlich	1	left	rd_constant	7.5275	1.3098375	0.247625	0.244125	0.239	0.29725	0.200875
S1_045	CHI	82.8309377138946	100	männlich	1	right	rd_constant	6.5975	1.4215375	0.235625	0.23675	0.2355	0.301	0.18725
S1_045	CHI	82.8309377138946	100	männlich	2	left	constant	4.59	0.99405	0.6105	0.536	0.5275	0.6255	0.547
S1_045	CHI	82.8309377138946	100	männlich	2	right	constant	3.66	1.05935	0.583	0.571	0.564	0.6875	0.4975
S1_045	CHI	82.8309377138946	100	männlich	2	left	rd_constant	7.1575	1.2347125	0.375	0.356375	0.346	0.421125	0.310375
S1_045	CHI	82.8309377138946	100	männlich	2	right	rd_constant	8.17875	1.5006625	0.226375	0.22525	0.2215	0.28075	0.18125
S1_045	CHI	82.8309377138946	100	männlich	3	left	constant	2.9	1.22575	0.4875	0.4745	0.4595	0.568	0.406
S1_045	CHI	82.8309377138946	100	männlich	3	right	constant	3.895	1.3291	0.31	0.3035	0.2985	0.3835	0.2505
S1_045	CHI	82.8309377138946	100	männlich	3	left	rd_constant	8.05	1.4367875	0.200375	0.199375	0.194625	0.244	0.160875
S1_045	CHI	82.8309377138946	100	männlich	3	right	rd_constant	6.23875	1.4157625	0.245125	0.2445	0.240625	0.305	0.196
S1_045	CHI	82.8309377138946	100	männlich	4	left	constant	4.87	1.29975	0.439	0.405	0.3855	0.4705	0.3695
S1_045	CHI	82.8309377138946	100	männlich	4	right	constant	4.31	1.2154	0.537	0.521	0.5115	0.621	0.453
S1_045	CHI	82.8309377138946	100	männlich	4	left	rd_constant	8.48375	1.4052125	0.23625	0.233875	0.227375	0.2845	0.1895
S1_045	CHI	82.8309377138946	100	männlich	4	right	rd_constant	6.06	1.3144125	0.321625	0.320625	0.31675	0.397375	0.259125
S1_046	CHI	82.8309377138946	76.4705882352941	männlich	1	left	constant	10.125	0.82205	0.5115	0.379	0.335	0.3895	0.4635
S1_046	CHI	82.8309377138946	76.4705882352941	männlich	1	right	constant	6.195	0.96625	0.4915	0.3945	0.3525	0.419	0.435
S1_046	CHI	82.8309377138946	76.4705882352941	männlich	1	left	rd_constant	11.62625	1.0873125	0.408125	0.337625	0.29975	0.34875	0.345875
S1_046	CHI	82.8309377138946	76.4705882352941	männlich	1	right	rd_constant	12.13875	0.9451	0.401375	0.337	0.30275	0.356875	0.34175
S1_046	CHI	82.8309377138946	76.4705882352941	männlich	2	left	constant	7.005	1.11815	0.4305	0.3665	0.3235	0.376	0.363
S1_046	CHI	82.8309377138946	76.4705882352941	männlich	2	right	constant	6.49	1.0334	0.433	0.3665	0.3305	0.394	0.38
S1_046	CHI	82.8309377138946	76.4705882352941	männlich	2	left	rd_constant	12.95125	1.2207875	0.29925	0.273375	0.247125	0.28975	0.2465
S1_046	CHI	82.8309377138946	76.4705882352941	männlich	2	right	rd_constant	25.43625	0.9459375	0.460125	0.348	0.309	0.35775	0.40975
S1_047	MCI	84.0109514031485	100	männlich	1	left	constant	19.46	1.6149	0.1	0.0955	0.094	0.1215	0.0805
S1_047	MCI	84.0109514031485	100	männlich	1	right	constant	14.11	1.5588	0.1215	0.116	0.109	0.143	0.097
S1_047	MCI	84.0109514031485	100	männlich	1	left	rd_constant	14.9225	1.558075	0.15325	0.150875	0.14875	0.19225	0.12225
S1_047	MCI	84.0109514031485	100	männlich	1	right	rd_constant	11.88625	1.5340875	0.178375	0.17375	0.17075	0.2235	0.143625
S1_048	CHI	79.6167008898015	100	weiblich	1	left	constant	3.315	1.17395	0.6255	0.601	0.5925	0.689	0.5485
S1_048	CHI	79.6167008898015	100	weiblich	1	right	constant	5.305	1.2484	0.457	0.4325	0.43	0.522	0.387
S1_048	CHI	79.6167008898015	100	weiblich	1	left	rd_constant	5.63875	1.3050125	0.411875	0.398625	0.3925	0.478875	0.342625
S1_048	CHI	79.6167008898015	100	weiblich	1	right	rd_constant	6.20625	1.1913625	0.447375	0.427125	0.421125	0.50775	0.377375
S1_048	CHI	79.6167008898015	100	weiblich	2	left	constant	2.76	1.0896	0.673	0.661	0.6545	0.7965	0.5715
S1_048	CHI	79.6167008898015	100	weiblich	2	right	constant	2.635	1.06125	0.6175	0.602	0.5985	0.739	0.5225
S1_048	CHI	79.6167008898015	100	weiblich	2	left	rd_constant	4.00625	1.192625	0.511875	0.50025	0.4945	0.610625	0.426625
S1_048	CHI	79.6167008898015	100	weiblich	2	right	rd_constant	7.5375	1.1176	0.49875	0.477	0.471875	0.572	0.425875
S1_048	CHI	79.6167008898015	100	weiblich	3	left	constant	5.01	1.26025	0.449	0.4265	0.4195	0.506	0.382
S1_048	CHI	79.6167008898015	100	weiblich	3	right	constant	4	1.0648	0.5475	0.5235	0.52	0.6155	0.4755
S1_048	CHI	79.6167008898015	100	weiblich	3	left	rd_constant	6.125	1.2949875	0.40425	0.385625	0.381125	0.465	0.336375
S1_048	CHI	79.6167008898015	100	weiblich	3	right	rd_constant	11.11125	1.2656625	0.369	0.34875	0.34175	0.413	0.306875
S1_048	CHI	79.6167008898015	100	weiblich	4	left	constant	3.015	1.17265	0.584	0.563	0.557	0.666	0.4995
S1_048	CHI	79.6167008898015	100	weiblich	4	right	constant	4.24	1.02785	0.5785	0.5585	0.552	0.672	0.4915
S1_048	CHI	79.6167008898015	100	weiblich	4	left	rd_constant	5.63625	1.2965	0.4215	0.4085	0.40625	0.50025	0.349
S1_048	CHI	79.6167008898015	100	weiblich	4	right	rd_constant	6.12625	1.21165	0.48275	0.465375	0.46325	0.568625	0.403875
S1_055	MCI	82.3709787816564	100	männlich	1	left	constant	2.93	1.3356	0.2565	0.2495	0.247	0.318	0.206
S1_055	MCI	82.3709787816564	100	männlich	1	right	constant	2.765	1.28845	0.3945	0.376	0.362	0.45	0.322
S1_055	MCI	82.3709787816564	100	männlich	1	left	rd_constant	3.5975	1.3521375	0.289875	0.28975	0.2835	0.35725	0.2325
S1_055	MCI	82.3709787816564	100	männlich	1	right	rd_constant	5.74625	1.402575	0.244	0.24225	0.234875	0.289375	0.1965
S1_055	MCI	82.3709787816564	100	männlich	2	left	constant	2.37	1.2709	0.3265	0.3175	0.3085	0.388	0.263
S1_055	MCI	82.3709787816564	100	männlich	2	right	constant	2.265	1.20905	0.465	0.44	0.425	0.5225	0.3875
S1_055	MCI	82.3709787816564	100	männlich	2	left	rd_constant	2.7675	1.284625	0.341	0.331	0.316625	0.3885	0.277125
S1_055	MCI	82.3709787816564	100	männlich	2	right	rd_constant	5.60625	1.356425	0.262125	0.25975	0.2525	0.310375	0.2105
S1_058	MCI	85.1498973305955	100	männlich	1	left	constant	1.79	1.45865	0.615	0.568	0.5685	0.724	0.4935
S1_058	MCI	85.1498973305955	100	männlich	1	right	constant	1.8	1.48765	0.5525	0.5155	0.509	0.666	0.4415
S1_058	MCI	85.1498973305955	100	männlich	1	left	rd_constant	4.02125	1.4994	0.24925	0.2275	0.225375	0.306	0.195625
S1_058	MCI	85.1498973305955	100	männlich	1	right	rd_constant	3.79875	1.479525	0.308875	0.287125	0.284625	0.3895	0.241375
S1_058	MCI	85.1498973305955	100	männlich	2	left	constant	3.595	1.41415	0.53	0.5085	0.505	0.646	0.4265
S1_058	MCI	85.1498973305955	100	männlich	2	right	constant	2.885	1.3463	0.539	0.516	0.5125	0.656	0.4345
S1_058	MCI	85.1498973305955	100	männlich	2	left	rd_constant	6.025	1.5154125	0.21525	0.193	0.190125	0.261625	0.170375
S1_058	MCI	85.1498973305955	100	männlich	2	right	rd_constant	9.14375	1.4744125	0.18975	0.18	0.180375	0.243125	0.149125
S1_058	MCI	85.1498973305955	100	männlich	3	left	constant	4.195	1.41345	0.484	0.4675	0.4665	0.605	0.3845
S1_058	MCI	85.1498973305955	100	männlich	3	right	constant	2.835	1.3823	0.4995	0.4755	0.4745	0.613	0.4
S1_058	MCI	85.1498973305955	100	männlich	3	left	rd_constant	6.7175	1.537825	0.25575	0.233875	0.230375	0.3145	0.1995
S1_058	MCI	85.1498973305955	100	männlich	3	right	rd_constant	6.575	1.4938	0.261125	0.243125	0.240875	0.32575	0.205125
S1_061	MCI	80.3175906913073	88.8888888888889	männlich	1	left	constant	2.865	1.2403	0.613	0.5925	0.5885	0.7305	0.5015
S1_061	MCI	80.3175906913073	88.8888888888889	männlich	1	right	constant	3.015	1.2392	0.471	0.447	0.4465	0.5765	0.3775
S1_061	MCI	80.3175906913073	88.8888888888889	männlich	1	left	rd_constant	7.07	1.3656375	0.2875	0.281125	0.278125	0.362125	0.229
S1_061	MCI	80.3175906913073	88.8888888888889	männlich	1	right	rd_constant	11.56	1.3340875	0.333875	0.330375	0.32675	0.4135	0.268625
S1_061	MCI	80.3175906913073	88.8888888888889	männlich	2	left	constant	3.205	1.3143	0.4135	0.409	0.404	0.5115	0.3365
S1_061	MCI	80.3175906913073	88.8888888888889	männlich	2	right	constant	2.39	1.3297	0.502	0.494	0.491	0.621	0.4105
S1_061	MCI	80.3175906913073	88.8888888888889	männlich	2	left	rd_constant	6.87375	1.3666375	0.30225	0.29825	0.29375	0.368	0.24325
S1_061	MCI	80.3175906913073	88.8888888888889	männlich	2	right	rd_constant	10.1125	1.4177125	0.267	0.26475	0.262125	0.335125	0.2135
S1_061	MCI	80.3175906913073	88.8888888888889	männlich	3	left	constant	7.45	1.3758	0.3435	0.332	0.328	0.4035	0.2785
S1_061	MCI	80.3175906913073	88.8888888888889	männlich	3	right	constant	5.415	1.29835	0.489	0.4795	0.48	0.5925	0.4075
S1_061	MCI	80.3175906913073	88.8888888888889	männlich	3	left	rd_constant	16.74625	1.380975	0.238375	0.237875	0.23275	0.292	0.191125
S1_061	MCI	80.3175906913073	88.8888888888889	männlich	3	right	rd_constant	33.275	1.4682125	0.147125	0.1485	0.1455	0.188375	0.116875
S1_063	CHI	81.6919917864476	88.8888888888889	weiblich	1	left	constant	3.81	1.4224	0.4965	0.477	0.482	0.621	0.397
S1_063	CHI	81.6919917864476	88.8888888888889	weiblich	1	right	constant	2.98	1.28275	0.7745	0.7445	0.741	0.9275	0.637
S1_063	CHI	81.6919917864476	88.8888888888889	weiblich	1	left	rd_constant	8.53875	1.387525	0.309125	0.287125	0.281625	0.37425	0.2435
S1_063	CHI	81.6919917864476	88.8888888888889	weiblich	1	right	rd_constant	7.73875	1.3048875	0.368125	0.35875	0.357375	0.46275	0.296375
S1_063	CHI	81.6919917864476	88.8888888888889	weiblich	2	left	constant	3.83	1.3611	0.404	0.3955	0.392	0.509	0.322
S1_063	CHI	81.6919917864476	88.8888888888889	weiblich	2	right	constant	2.445	1.3248	0.5165	0.509	0.503	0.642	0.416
S1_063	CHI	81.6919917864476	88.8888888888889	weiblich	2	left	rd_constant	8.19375	1.4236125	0.279875	0.27475	0.271875	0.354875	0.221375
S1_063	CHI	81.6919917864476	88.8888888888889	weiblich	2	right	rd_constant	8.15875	1.3932625	0.266125	0.259625	0.258375	0.337	0.213
S1_063	CHI	81.6919917864476	88.8888888888889	weiblich	3	left	constant	2.465	1.40585	0.4305	0.407	0.405	0.539	0.338
S1_063	CHI	81.6919917864476	88.8888888888889	weiblich	3	right	constant	2.295	1.4322	0.4445	0.43	0.4285	0.5605	0.3525
S1_063	CHI	81.6919917864476	88.8888888888889	weiblich	3	left	rd_constant	4.4975	1.4797875	0.3025	0.291125	0.28875	0.379375	0.24
S1_063	CHI	81.6919917864476	88.8888888888889	weiblich	3	right	rd_constant	5.62125	1.3297125	0.249	0.230375	0.225875	0.304625	0.197
S1_063	CHI	81.6919917864476	88.8888888888889	weiblich	4	left	constant	3.295	1.47875	0.354	0.336	0.337	0.4535	0.276
S1_063	CHI	81.6919917864476	88.8888888888889	weiblich	4	right	constant	3.085	1.57115	0.3445	0.317	0.3145	0.4315	0.2665
S1_063	CHI	81.6919917864476	88.8888888888889	weiblich	4	left	rd_constant	4.6175	1.43295	0.401	0.381375	0.38025	0.49875	0.318125
S1_063	CHI	81.6919917864476	88.8888888888889	weiblich	4	right	rd_constant	7.77875	1.4185875	0.262125	0.25175	0.25175	0.33675	0.207
S1_064	CHI	82.9678302532512	100	männlich	1	left	constant	5.035	1.1785	0.488	0.438	0.4375	0.5265	0.42
S1_064	CHI	82.9678302532512	100	männlich	1	right	constant	3.56	1.1361	0.579	0.549	0.551	0.663	0.505
S1_064	CHI	82.9678302532512	100	männlich	1	left	rd_constant	5.97125	1.267475	0.354875	0.335375	0.328	0.403875	0.291
S1_064	CHI	82.9678302532512	100	männlich	1	right	rd_constant	6.09125	1.3193625	0.389375	0.369625	0.365875	0.45225	0.3205
S1_064	CHI	82.9678302532512	100	männlich	2	left	constant	3.615	1.12665	0.6415	0.62	0.6195	0.744	0.555
S1_064	CHI	82.9678302532512	100	männlich	2	right	constant	4.075	1.0772	0.7055	0.698	0.699	0.8435	0.609
S1_064	CHI	82.9678302532512	100	männlich	2	left	rd_constant	6.61	1.2266625	0.412125	0.39625	0.393	0.485625	0.342875
S1_064	CHI	82.9678302532512	100	männlich	2	right	rd_constant	6.8975	1.3167125	0.458375	0.443	0.44325	0.5475	0.38225
S1_064	CHI	82.9678302532512	100	männlich	3	left	constant	3.65	0.95455	0.744	0.732	0.7285	0.884	0.644
S1_064	CHI	82.9678302532512	100	männlich	3	right	constant	3.015	1.0094	0.8285	0.824	0.8245	0.98	0.715
S1_064	CHI	82.9678302532512	100	männlich	3	left	rd_constant	6.18625	1.06205	0.549	0.52175	0.520125	0.630125	0.471375
S1_064	CHI	82.9678302532512	100	männlich	3	right	rd_constant	5.81	1.2679875	0.475125	0.463	0.46125	0.571875	0.396375
S1_064	CHI	82.9678302532512	100	männlich	4	left	constant	3.74	1.1825	0.552	0.5385	0.5345	0.6515	0.4635
S1_064	CHI	82.9678302532512	100	männlich	4	right	constant	3.555	1.1536	0.6255	0.6135	0.6075	0.7435	0.531
S1_064	CHI	82.9678302532512	100	männlich	4	left	rd_constant	4.5375	1.1371875	0.49825	0.481375	0.476625	0.587625	0.418
S1_064	CHI	82.9678302532512	100	männlich	4	right	rd_constant	4.6525	1.3188625	0.453125	0.448125	0.44975	0.562875	0.372625
S1_065	CHI	81.6399726214921	100	weiblich	1	left	constant	3.755	1.45625	0.321	0.2925	0.2895	0.386	0.255
S1_065	CHI	81.6399726214921	100	weiblich	1	right	constant	3.125	1.36665	0.4755	0.455	0.456	0.584	0.3805
S1_065	CHI	81.6399726214921	100	weiblich	1	left	rd_constant	4.505	1.5066	0.260875	0.232875	0.22975	0.32175	0.202125
S1_065	CHI	81.6399726214921	100	weiblich	1	right	rd_constant	11.69125	1.465025	0.2225	0.20425	0.203875	0.27675	0.175625
S1_065	CHI	81.6399726214921	100	weiblich	2	left	constant	3.8	1.55035	0.303	0.268	0.265	0.3565	0.2375
S1_065	CHI	81.6399726214921	100	weiblich	2	right	constant	3.855	1.38785	0.338	0.322	0.3175	0.4175	0.267
S1_065	CHI	81.6399726214921	100	weiblich	2	left	rd_constant	6.49875	1.5966625	0.239875	0.2135	0.21325	0.297	0.18525
S1_065	CHI	81.6399726214921	100	weiblich	2	right	rd_constant	9.32625	1.565025	0.194625	0.1755	0.1775	0.24475	0.15175
S1_065	CHI	81.6399726214921	100	weiblich	3	left	constant	3.475	1.4948	0.353	0.335	0.337	0.453	0.2775
S1_065	CHI	81.6399726214921	100	weiblich	3	right	constant	2.865	1.4069	0.4365	0.4345	0.43	0.551	0.35
S1_065	CHI	81.6399726214921	100	weiblich	3	left	rd_constant	7.8525	1.51605	0.205875	0.18875	0.186625	0.255375	0.162
S1_065	CHI	81.6399726214921	100	weiblich	3	right	rd_constant	13.625	1.509425	0.173375	0.16925	0.171875	0.2285	0.13725
S1_065	CHI	81.6399726214921	100	weiblich	4	left	constant	4.85	1.45785	0.273	0.2505	0.25	0.339	0.2145
S1_065	CHI	81.6399726214921	100	weiblich	4	right	constant	4.5	1.42055	0.3745	0.3555	0.358	0.471	0.295
S1_065	CHI	81.6399726214921	100	weiblich	4	left	rd_constant	9.02	1.522025	0.248625	0.232375	0.233375	0.31625	0.195
S1_065	CHI	81.6399726214921	100	weiblich	4	right	rd_constant	11.64625	1.4972875	0.227	0.216625	0.218	0.29325	0.179625
S1_067	CHI	80.6351813826146	100	männlich	1	left	constant	1.86	1.3926	0.478	0.462	0.462	0.593	0.379
S1_067	CHI	80.6351813826146	100	männlich	1	right	constant	2.45	1.3636	0.5	0.493	0.49	0.622	0.401
S1_067	CHI	80.6351813826146	100	männlich	1	left	rd_constant	2.385	1.38915	0.434375	0.420125	0.4205	0.54475	0.347875
S1_067	CHI	80.6351813826146	100	männlich	1	right	rd_constant	3.40625	1.376575	0.381875	0.371125	0.36875	0.47975	0.30425
S1_067	CHI	80.6351813826146	100	männlich	2	left	constant	1.96	1.3169	0.6415	0.627	0.623	0.785	0.526
S1_067	CHI	80.6351813826146	100	männlich	2	right	constant	1.45	1.2783	0.7115	0.6785	0.6705	0.8305	0.5845
S1_067	CHI	80.6351813826146	100	männlich	2	left	rd_constant	2.2375	1.326775	0.52375	0.498625	0.49525	0.634625	0.419875
S1_067	CHI	80.6351813826146	100	männlich	2	right	rd_constant	4.4475	1.3496125	0.3985	0.386375	0.380625	0.494625	0.31975
S1_067	CHI	80.6351813826146	100	männlich	3	left	constant	1.315	1.32225	0.744	0.72	0.717	0.8925	0.614
S1_067	CHI	80.6351813826146	100	männlich	3	right	constant	1.415	1.2518	0.7505	0.726	0.7155	0.875	0.6175
S1_067	CHI	80.6351813826146	100	männlich	3	left	rd_constant	2.60625	1.3622875	0.42675	0.417125	0.41725	0.539375	0.340125
S1_067	CHI	80.6351813826146	100	männlich	3	right	rd_constant	3.54	1.3643	0.36725	0.3565	0.353625	0.456	0.295375
S1_068	MCI	82.5407255304586	100	männlich	1	left	constant	3.01	1.3822	0.349	0.3395	0.3295	0.4245	0.2795
S1_068	MCI	82.5407255304586	100	männlich	1	right	constant	4.32	1.46275	0.281	0.267	0.2625	0.346	0.2215
S1_068	MCI	82.5407255304586	100	männlich	1	left	rd_constant	7.83125	1.5353	0.13525	0.1245	0.123625	0.16475	0.108875
S1_068	MCI	82.5407255304586	100	männlich	1	right	rd_constant	5.145	1.517375	0.17275	0.1505	0.145875	0.200375	0.136
S1_070	CHI	79.9479808350445	100	weiblich	1	left	constant	6.11	1.61305	0.173	0.148	0.145	0.205	0.136
S1_070	CHI	79.9479808350445	100	weiblich	1	right	constant	3.4	1.4808	0.3685	0.333	0.332	0.45	0.286
S1_070	CHI	79.9479808350445	100	weiblich	1	left	rd_constant	8.6175	1.4869875	0.223875	0.199625	0.197875	0.272125	0.17575
S1_070	CHI	79.9479808350445	100	weiblich	1	right	rd_constant	4.73	1.4324125	0.294625	0.268375	0.2645	0.356875	0.232
S1_070	CHI	79.9479808350445	100	weiblich	2	left	constant	6.26	1.58265	0.254	0.228	0.225	0.3085	0.196
S1_070	CHI	79.9479808350445	100	weiblich	2	right	constant	8.66	1.70295	0.131	0.109	0.103	0.141	0.101
S1_070	CHI	79.9479808350445	100	weiblich	2	left	rd_constant	9.05125	1.491525	0.2215	0.191625	0.18825	0.266125	0.172375
S1_070	CHI	79.9479808350445	100	weiblich	2	right	rd_constant	5.46625	1.4704625	0.2805	0.255	0.253375	0.346125	0.221
S1_070	CHI	79.9479808350445	100	weiblich	3	left	constant	2.33	1.4867	0.4855	0.455	0.4585	0.592	0.3835
S1_070	CHI	79.9479808350445	100	weiblich	3	right	constant	2.88	1.4495	0.56	0.523	0.5245	0.671	0.4465
S1_070	CHI	79.9479808350445	100	weiblich	3	left	rd_constant	9.69625	1.5895375	0.139875	0.127125	0.126625	0.173625	0.1115
S1_070	CHI	79.9479808350445	100	weiblich	3	right	rd_constant	11.025	1.5467375	0.131125	0.115125	0.112625	0.154875	0.10475
S1_073	CHI	82.6830937713895	100	weiblich	1	left	constant	8.025	1.44495	0.1905	0.172	0.1675	0.223	0.1535
S1_073	CHI	82.6830937713895	100	weiblich	1	right	constant	7.07	1.49485	0.2405	0.217	0.212	0.2885	0.187
S1_073	CHI	82.6830937713895	100	weiblich	1	left	rd_constant	8.08	1.5249625	0.200125	0.182625	0.17775	0.237375	0.159
S1_073	CHI	82.6830937713895	100	weiblich	1	right	rd_constant	8.86875	1.4783	0.21425	0.19675	0.191625	0.255	0.1715
S1_073	CHI	82.6830937713895	100	weiblich	2	left	constant	10.23	1.52485	0.1805	0.1785	0.175	0.2255	0.144
S1_073	CHI	82.6830937713895	100	weiblich	2	right	constant	7.035	1.40905	0.2285	0.2175	0.213	0.276	0.1845
S1_073	CHI	82.6830937713895	100	weiblich	2	left	rd_constant	7.76875	1.5394	0.227625	0.20825	0.2055	0.275875	0.180375
S1_073	CHI	82.6830937713895	100	weiblich	2	right	rd_constant	9.55125	1.533775	0.217125	0.199625	0.194625	0.261	0.1715
S1_074	CHI	82.0643394934976	88.8888888888889	männlich	1	left	constant	3.555	1.4293	0.3705	0.366	0.3615	0.461	0.299
S1_074	CHI	82.0643394934976	88.8888888888889	männlich	1	right	constant	2.83	1.43305	0.2885	0.282	0.278	0.3615	0.228
S1_074	CHI	82.0643394934976	88.8888888888889	männlich	1	left	rd_constant	8.30125	1.52655	0.1365	0.137875	0.138625	0.178875	0.11
S1_074	CHI	82.0643394934976	88.8888888888889	männlich	1	right	rd_constant	5.6275	1.4451625	0.17225	0.16725	0.166625	0.216	0.13825
S1_074	CHI	82.0643394934976	88.8888888888889	männlich	2	left	constant	3.28	1.31965	0.3815	0.3735	0.3675	0.47	0.3055
S1_074	CHI	82.0643394934976	88.8888888888889	männlich	2	right	constant	2.195	1.3834	0.402	0.3785	0.372	0.494	0.3145
S1_074	CHI	82.0643394934976	88.8888888888889	männlich	2	left	rd_constant	6.91125	1.40715	0.22825	0.229	0.22675	0.286375	0.181625
S1_074	CHI	82.0643394934976	88.8888888888889	männlich	2	right	rd_constant	5.675	1.4613625	0.174	0.163875	0.1615	0.213625	0.1395
S1_074	CHI	82.0643394934976	88.8888888888889	männlich	3	left	constant	3.25	1.45895	0.3245	0.3175	0.3095	0.4025	0.259
S1_074	CHI	82.0643394934976	88.8888888888889	männlich	3	right	constant	3.61	1.43745	0.2805	0.2695	0.268	0.354	0.221
S1_074	CHI	82.0643394934976	88.8888888888889	männlich	3	left	rd_constant	7.23125	1.537325	0.191625	0.190625	0.1925	0.253375	0.152
S1_074	CHI	82.0643394934976	88.8888888888889	männlich	3	right	rd_constant	4.7075	1.444775	0.252875	0.242125	0.240875	0.320875	0.20025
S1_203	MCI	82.4010951403149	100	männlich	1	left	constant	8.93	1.57635	0.212	0.2095	0.2085	0.271	0.1695
S1_203	MCI	82.4010951403149	100	männlich	1	right	constant	8.82	1.5614	0.1915	0.184	0.179	0.234	0.152
S1_203	MCI	82.4010951403149	100	männlich	1	left	rd_constant	14.83125	1.4522	0.209625	0.204875	0.200625	0.2555	0.168875
S1_203	MCI	82.4010951403149	100	männlich	1	right	rd_constant	7.27625	1.319275	0.265125	0.261125	0.258625	0.331375	0.213625
S1_203	MCI	82.4010951403149	100	männlich	2	left	constant	5.26	1.35935	0.318	0.3145	0.312	0.395	0.256
S1_203	MCI	82.4010951403149	100	männlich	2	right	constant	6.69	1.4339	0.242	0.2385	0.236	0.3035	0.196
S1_203	MCI	82.4010951403149	100	männlich	2	left	rd_constant	10.84	1.3556375	0.299125	0.293125	0.290625	0.363125	0.24375
S1_203	MCI	82.4010951403149	100	männlich	2	right	rd_constant	7.38	1.3024875	0.271625	0.27	0.265625	0.333625	0.217625
S1_206	MCI	88.4845995893224	100	weiblich	1	left	constant	26.955	1.41215	0.1795	0.173	0.162	0.2015	0.144
S1_206	MCI	88.4845995893224	100	weiblich	1	right	constant	19.385	1.54385	0.1565	0.154	0.151	0.195	0.126
S1_206	MCI	88.4845995893224	100	weiblich	1	left	rd_constant	12.85875	1.4290875	0.18825	0.16775	0.1565	0.202125	0.1515
S1_206	MCI	88.4845995893224	100	weiblich	1	right	rd_constant	21.88	1.463525	0.14225	0.12925	0.121625	0.1545	0.115125
S1_206	MCI	88.4845995893224	100	weiblich	2	left	constant	18.86	1.45325	0.2195	0.2135	0.2075	0.2665	0.1755
S1_206	MCI	88.4845995893224	100	weiblich	2	right	constant	11.025	1.4179	0.2705	0.26	0.246	0.3165	0.2145
S1_206	MCI	88.4845995893224	100	weiblich	2	left	rd_constant	22.9471428571429	1.43125714285714	0.132714285714286	0.122142857142857	0.111571428571429	0.136428571428571	0.107571428571429
S1_206	MCI	88.4845995893224	100	weiblich	2	right	rd_constant	11.55	1.5299	0.17525	0.14775	0.14075	0.19275	0.1375
S1_207	MCI	82.0068446269678	100	männlich	1	left	constant	13.98	1.0627	0.4475	0.3905	0.3865	0.46	0.385
S1_207	MCI	82.0068446269678	100	männlich	1	right	constant	8.97	1.07175	0.508	0.444	0.4495	0.532	0.4455
S1_207	MCI	82.0068446269678	100	männlich	1	left	rd_constant	16.2485714285714	1.1934	0.393428571428571	0.344428571428571	0.333285714285714	0.399714285714286	0.332714285714286
S1_207	MCI	82.0068446269678	100	männlich	1	right	rd_constant	19.01875	1.0922125	0.44625	0.379	0.368125	0.435125	0.384875
S1_208	CHI	82.5681040383299	100	weiblich	1	left	constant	6.285	1.5136	0.2945	0.2645	0.2625	0.362	0.2275
S1_208	CHI	82.5681040383299	100	weiblich	1	right	constant	5.725	1.45595	0.223	0.203	0.199	0.2715	0.1755
S1_208	CHI	82.5681040383299	100	weiblich	1	left	rd_constant	9.4725	1.5566375	0.17575	0.153875	0.14925	0.207	0.137375
S1_208	CHI	82.5681040383299	100	weiblich	1	right	rd_constant	11.49125	1.5065625	0.185625	0.169125	0.164125	0.2195	0.14725
S1_208	CHI	82.5681040383299	100	weiblich	2	left	constant	4.545	1.5138	0.22	0.197	0.1935	0.2645	0.174
S1_208	CHI	82.5681040383299	100	weiblich	2	right	constant	5.75	1.5465	0.183	0.163	0.1605	0.2245	0.143
S1_208	CHI	82.5681040383299	100	weiblich	2	left	rd_constant	6.1575	1.4585625	0.271625	0.249625	0.24775	0.333625	0.2135
S1_208	CHI	82.5681040383299	100	weiblich	2	right	rd_constant	7.065	1.5090375	0.2005	0.175625	0.17025	0.234875	0.15925
S1_208	CHI	82.5681040383299	100	weiblich	3	left	constant	6.68	1.4888	0.204	0.1865	0.178	0.229	0.164
S1_208	CHI	82.5681040383299	100	weiblich	3	right	constant	9.805	1.6063	0.14	0.1275	0.1265	0.1705	0.112
S1_208	CHI	82.5681040383299	100	weiblich	3	left	rd_constant	4.435	1.47285	0.293125	0.28025	0.282	0.37475	0.231375
S1_208	CHI	82.5681040383299	100	weiblich	3	right	rd_constant	8.58625	1.5686	0.142625	0.126	0.1225	0.164875	0.114125
S1_213	CHI	81.5824777549624	66.6666666666667	weiblich	1	left	constant	3.33	1.4746	0.353	0.3155	0.3065	0.412	0.2795
S1_213	CHI	81.5824777549624	66.6666666666667	weiblich	1	right	constant	2.45	1.3909	0.6195	0.5605	0.551	0.707	0.5045
S1_213	CHI	81.5824777549624	66.6666666666667	weiblich	1	left	rd_constant	5.37	1.430425	0.275375	0.238125	0.234125	0.318	0.217875
S1_213	CHI	81.5824777549624	66.6666666666667	weiblich	1	right	rd_constant	8.2075	1.550875	0.195375	0.1605	0.153125	0.21575	0.152875
S1_213	CHI	81.5824777549624	66.6666666666667	weiblich	2	left	constant	2.755	1.51895	0.385	0.337	0.3315	0.4575	0.3005
S1_213	CHI	81.5824777549624	66.6666666666667	weiblich	2	right	constant	2.735	1.5399	0.4315	0.3735	0.3665	0.4925	0.34
S1_213	CHI	81.5824777549624	66.6666666666667	weiblich	2	left	rd_constant	4.58375	1.449925	0.37725	0.332125	0.3275	0.43075	0.300625
S1_213	CHI	81.5824777549624	66.6666666666667	weiblich	2	right	rd_constant	3.1275	1.410275	0.497875	0.441125	0.437875	0.575125	0.39675
S1_213	CHI	81.5824777549624	66.6666666666667	weiblich	3	left	constant	2.08	1.5398	0.5485	0.4895	0.492	0.638	0.44
S1_213	CHI	81.5824777549624	66.6666666666667	weiblich	3	right	constant	2.595	1.57325	0.417	0.3625	0.3505	0.46	0.332
S1_213	CHI	81.5824777549624	66.6666666666667	weiblich	3	left	rd_constant	4.1675	1.5718125	0.249	0.2065	0.198125	0.27925	0.1945
S1_213	CHI	81.5824777549624	66.6666666666667	weiblich	3	right	rd_constant	5.88125	1.5566625	0.19375	0.16025	0.151	0.21475	0.151375
S1_214	CHI	82.6009582477755	100	männlich	1	left	constant	4.36	1.35665	0.3875	0.367	0.3625	0.481	0.306
S1_214	CHI	82.6009582477755	100	männlich	1	right	constant	3.625	1.3334	0.468	0.437	0.438	0.5685	0.376
S1_214	CHI	82.6009582477755	100	männlich	1	left	rd_constant	5.0825	1.3492375	0.422125	0.413	0.411125	0.52875	0.339125
S1_214	CHI	82.6009582477755	100	männlich	1	right	rd_constant	7.16625	1.3646375	0.305625	0.28975	0.2875	0.381625	0.242
S1_214	CHI	82.6009582477755	100	männlich	2	left	constant	2.58	1.22815	0.574	0.5745	0.5655	0.7075	0.472
S1_214	CHI	82.6009582477755	100	männlich	2	right	constant	2.875	1.18265	0.5115	0.5055	0.504	0.6235	0.424
S1_214	CHI	82.6009582477755	100	männlich	2	left	rd_constant	4.77375	1.3309125	0.309625	0.30375	0.299625	0.380125	0.25
S1_214	CHI	82.6009582477755	100	männlich	2	right	rd_constant	7.9225	1.3117875	0.3155	0.310375	0.3025	0.37725	0.254625
S1_215	CHI	81.3497604380561	100	weiblich	1	left	constant	12.385	1.5488	0.1625	0.145	0.1415	0.1905	0.129
S1_215	CHI	81.3497604380561	100	weiblich	1	right	constant	7.855	1.41375	0.2825	0.266	0.2665	0.3485	0.2245
S1_215	CHI	81.3497604380561	100	weiblich	1	left	rd_constant	22.7375	1.5736875	0.130875	0.12075	0.11875	0.158625	0.1035
S1_215	CHI	81.3497604380561	100	weiblich	1	right	rd_constant	13.8175	1.5401625	0.1605	0.14675	0.142125	0.189875	0.128125
S1_215	CHI	81.3497604380561	100	weiblich	2	left	constant	7.47	1.3762	0.293	0.286	0.28	0.364	0.237
S1_215	CHI	81.3497604380561	100	weiblich	2	right	constant	6.09	1.4252	0.411	0.393	0.39	0.504	0.328
S1_215	CHI	81.3497604380561	100	weiblich	2	left	rd_constant	30.935	1.503175	0.1385	0.13425	0.13	0.166875	0.110625
S1_215	CHI	81.3497604380561	100	weiblich	2	right	rd_constant	22.56875	1.476675	0.132125	0.12275	0.118625	0.154625	0.10625
S1_215	CHI	81.3497604380561	100	weiblich	3	left	constant	13.315	1.46	0.403	0.382	0.382	0.4835	0.3245
S1_215	CHI	81.3497604380561	100	weiblich	3	right	constant	12.325	1.5003	0.333	0.3085	0.3025	0.4025	0.2625
S1_215	CHI	81.3497604380561	100	weiblich	3	left	rd_constant	22.29125	1.4818375	0.22525	0.208	0.204625	0.275125	0.178375
S1_215	CHI	81.3497604380561	100	weiblich	3	right	rd_constant	20.31	1.5187	0.19575	0.1745	0.171875	0.237375	0.153625
S1_218	CHI	79.9534565366188	100	männlich	1	left	constant	2.15	1.19445	0.559	0.549	0.532	0.6545	0.465
S1_218	CHI	79.9534565366188	100	männlich	1	right	constant	3.215	1.1128	0.4785	0.4595	0.447	0.555	0.3975
S1_218	CHI	79.9534565366188	100	männlich	1	left	rd_constant	3.23625	1.1445625	0.414875	0.410875	0.406	0.51475	0.334875
S1_218	CHI	79.9534565366188	100	männlich	1	right	rd_constant	6.08625	1.2031625	0.32625	0.308625	0.296875	0.365125	0.267625
S1_218	CHI	79.9534565366188	100	männlich	2	left	constant	2.07	1.31195	0.5295	0.5065	0.502	0.6525	0.4255
S1_218	CHI	79.9534565366188	100	männlich	2	right	constant	2.355	1.15055	0.553	0.543	0.5325	0.671	0.4505
S1_218	CHI	79.9534565366188	100	männlich	2	left	rd_constant	9.30625	1.405825	0.21425	0.202625	0.198	0.25625	0.171875
S1_218	CHI	79.9534565366188	100	männlich	2	right	rd_constant	6.5525	1.2740375	0.245375	0.233	0.224	0.281625	0.200875
S1_218	CHI	79.9534565366188	100	männlich	3	left	constant	6.215	1.17425	0.2605	0.2465	0.237	0.305	0.21
S1_218	CHI	79.9534565366188	100	männlich	3	right	constant	4.635	1.0623	0.3765	0.3555	0.335	0.4155	0.311
S1_218	CHI	79.9534565366188	100	männlich	3	left	rd_constant	4.61	1.2310375	0.32425	0.310625	0.299125	0.387125	0.260125
S1_218	CHI	79.9534565366188	100	männlich	3	right	rd_constant	7.63875	1.1875125	0.259	0.239625	0.225125	0.274125	0.214125
S1_219	MCI	83.709787816564	100	männlich	1	left	constant	7.635	1.0642	0.385	0.351	0.327	0.393	0.32
S1_219	MCI	83.709787816564	100	männlich	1	right	constant	5.235	1.0679	0.458	0.4135	0.3945	0.4735	0.3875
S1_219	MCI	83.709787816564	100	männlich	1	left	rd_constant	5.95375	1.0072125	0.47375	0.410875	0.38275	0.45925	0.405625
S1_219	MCI	83.709787816564	100	männlich	1	right	rd_constant	12.06	1.2535375	0.26625	0.261375	0.250625	0.307375	0.215125
S1_220	CHI	80.1724845995893	100	weiblich	1	left	constant	4.745	1.52115	0.246	0.222	0.2195	0.303	0.194
S1_220	CHI	80.1724845995893	100	weiblich	1	right	constant	2.725	1.50355	0.342	0.3165	0.3125	0.421	0.268
S1_220	CHI	80.1724845995893	100	weiblich	1	left	rd_constant	3.31	1.3790875	0.426375	0.390625	0.385375	0.50575	0.33925
S1_220	CHI	80.1724845995893	100	weiblich	1	right	rd_constant	5.23875	1.52275	0.19825	0.183	0.18075	0.245875	0.15625
S1_220	CHI	80.1724845995893	100	weiblich	2	left	constant	2.535	1.3989	0.361	0.347	0.343	0.461	0.284
S1_220	CHI	80.1724845995893	100	weiblich	2	right	constant	2.885	1.30025	0.468	0.4665	0.464	0.588	0.382
S1_220	CHI	80.1724845995893	100	weiblich	2	left	rd_constant	5.5675	1.3335875	0.343	0.337375	0.334375	0.430875	0.273875
S1_220	CHI	80.1724845995893	100	weiblich	2	right	rd_constant	8.55875	1.38535	0.2735	0.26975	0.26525	0.3395	0.21975
S1_220	CHI	80.1724845995893	100	weiblich	3	left	constant	3.29	1.37415	0.325	0.3085	0.308	0.4155	0.2535
S1_220	CHI	80.1724845995893	100	weiblich	3	right	constant	3.765	1.27975	0.5265	0.522	0.516	0.6485	0.4345
S1_220	CHI	80.1724845995893	100	weiblich	3	left	rd_constant	9.12875	1.4364875	0.305625	0.297625	0.29575	0.385125	0.244375
S1_220	CHI	80.1724845995893	100	weiblich	3	right	rd_constant	7.19625	1.3546375	0.31275	0.307125	0.304125	0.389875	0.252875
S1_221	MCI	81.2758384668036	100	weiblich	1	left	constant	2.27	1.46215	0.642	0.5685	0.5685	0.7355	0.517
S1_221	MCI	81.2758384668036	100	weiblich	1	right	constant	2.27	1.4039	0.7205	0.662	0.6585	0.823	0.593
S1_221	MCI	81.2758384668036	100	weiblich	1	left	rd_constant	7.03625	1.4514375	0.419625	0.3715	0.368	0.495125	0.3295
S1_221	MCI	81.2758384668036	100	weiblich	1	right	rd_constant	4.12625	1.366425	0.665	0.592125	0.5885	0.746	0.542125
S1_221	MCI	81.2758384668036	100	weiblich	2	left	constant	2.595	1.4927	0.559	0.4905	0.486	0.633	0.451
S1_221	MCI	81.2758384668036	100	weiblich	2	right	constant	3.325	1.5272	0.4455	0.3995	0.393	0.5285	0.3505
S1_221	MCI	81.2758384668036	100	weiblich	2	left	rd_constant	3.33125	1.4672875	0.52475	0.4685	0.465	0.611875	0.420375
S1_221	MCI	81.2758384668036	100	weiblich	2	right	rd_constant	6.72	1.6048875	0.26975	0.231625	0.228	0.31825	0.2115
S1_221	MCI	81.2758384668036	100	weiblich	3	left	constant	2.205	1.4111	0.8605	0.782	0.7675	0.9545	0.718
S1_221	MCI	81.2758384668036	100	weiblich	3	right	constant	1.795	1.38705	0.819	0.733	0.734	0.908	0.6775
S1_221	MCI	81.2758384668036	100	weiblich	3	left	rd_constant	4.105	1.4609	0.44075	0.379875	0.375375	0.50825	0.346375
S1_221	MCI	81.2758384668036	100	weiblich	3	right	rd_constant	6.13	1.622525	0.342625	0.293	0.2885	0.39725	0.266875
S1_223	MCI	87.2936344969199	100	männlich	1	left	constant	3.925	1.23575	0.6105	0.604	0.597	0.755	0.501
S1_223	MCI	87.2936344969199	100	männlich	1	right	constant	5.085	1.2014	0.5835	0.5725	0.5665	0.6875	0.4935
S1_223	MCI	87.2936344969199	100	männlich	1	left	rd_constant	5.22625	1.3421625	0.43875	0.431375	0.425	0.5385	0.35625
S1_223	MCI	87.2936344969199	100	männlich	1	right	rd_constant	11.02125	1.327125	0.403875	0.392375	0.3865	0.480125	0.332125
S1_223	MCI	87.2936344969199	100	männlich	2	left	constant	3.45	1.39005	0.442	0.427	0.421	0.5395	0.359
S1_223	MCI	87.2936344969199	100	männlich	2	right	constant	5.275	1.27625	0.4605	0.445	0.4375	0.5315	0.3875
S1_223	MCI	87.2936344969199	100	männlich	2	left	rd_constant	6.59625	1.4654	0.277875	0.271375	0.267875	0.347	0.220875
S1_223	MCI	87.2936344969199	100	männlich	2	right	rd_constant	26.82875	1.44825	0.224125	0.220875	0.217	0.273	0.180875
S1_223	MCI	87.2936344969199	100	männlich	3	left	constant	6.495	1.2322	0.4605	0.4415	0.437	0.535	0.3885
S1_223	MCI	87.2936344969199	100	männlich	3	right	constant	5.86	1.29155	0.464	0.446	0.444	0.5465	0.3905
S1_223	MCI	87.2936344969199	100	männlich	3	left	rd_constant	9.36375	1.31805	0.381625	0.360375	0.352375	0.43275	0.319625
S1_223	MCI	87.2936344969199	100	männlich	3	right	rd_constant	16.27	1.4544125	0.2425	0.236125	0.231125	0.292125	0.194625
S1_224	MCI	91.5838466803559	100	männlich	1	left	constant	2.72	0.94875	0.5475	0.4585	0.4075	0.4935	0.477
S1_224	MCI	91.5838466803559	100	männlich	1	right	constant	3.86	1.0389	0.537	0.459	0.411	0.5005	0.467
S1_224	MCI	91.5838466803559	100	männlich	1	left	rd_constant	4.50125	1.096375	0.434125	0.396125	0.3685	0.44725	0.364
S1_224	MCI	91.5838466803559	100	männlich	1	right	rd_constant	9.87875	1.22595	0.325875	0.30125	0.280125	0.33725	0.26875
S1_224	MCI	91.5838466803559	100	männlich	2	left	constant	3.535	1.20335	0.382	0.377	0.372	0.481	0.305
S1_224	MCI	91.5838466803559	100	männlich	2	right	constant	5.86	0.87735	0.577	0.478	0.439	0.5305	0.516
S1_224	MCI	91.5838466803559	100	männlich	2	left	rd_constant	4.1925	1.0603875	0.520125	0.481125	0.447875	0.54825	0.438
S1_224	MCI	91.5838466803559	100	männlich	2	right	rd_constant	9.31875	1.2023875	0.361375	0.352125	0.33775	0.417125	0.2945
S1_224	MCI	91.5838466803559	100	männlich	3	left	constant	4.935	1.2328	0.258	0.2625	0.257	0.3235	0.2055
S1_224	MCI	91.5838466803559	100	männlich	3	right	constant	7.95	0.9576	0.4875	0.3795	0.336	0.393	0.4335
S1_224	MCI	91.5838466803559	100	männlich	3	left	rd_constant	4.7525	1.09915	0.406125	0.3635	0.34075	0.411875	0.342625
S1_224	MCI	91.5838466803559	100	männlich	3	right	rd_constant	8.225	1.074375	0.413625	0.34575	0.309125	0.36475	0.351
S1_227	MCI	82.54893908282	88.8888888888889	männlich	1	left	constant	2.885	1.324	0.6175	0.5785	0.5785	0.74	0.5045
S1_227	MCI	82.54893908282	88.8888888888889	männlich	1	right	constant	3.41	1.43885	0.6645	0.6185	0.615	0.781	0.539
S1_227	MCI	82.54893908282	88.8888888888889	männlich	1	left	rd_constant	4.3775	1.3853375	0.629125	0.595375	0.59425	0.7515	0.51025
S1_227	MCI	82.54893908282	88.8888888888889	männlich	1	right	rd_constant	4.86	1.4272875	0.42425	0.412875	0.410625	0.53325	0.33675
S1_227	MCI	82.54893908282	88.8888888888889	männlich	2	left	constant	5.005	1.3397	0.402	0.3795	0.3675	0.453	0.333
S1_227	MCI	82.54893908282	88.8888888888889	männlich	2	right	constant	3.47	1.4022	0.35	0.342	0.336	0.429	0.2815
S1_227	MCI	82.54893908282	88.8888888888889	männlich	2	left	rd_constant	3.78125	1.2198125	0.534625	0.515125	0.496125	0.601	0.452375
S1_227	MCI	82.54893908282	88.8888888888889	männlich	2	right	rd_constant	5.52875	1.4269125	0.291625	0.28825	0.2865	0.36475	0.23375
S1_227	MCI	82.54893908282	88.8888888888889	männlich	3	left	constant	3.165	1.41165	0.449	0.4365	0.429	0.5535	0.36
S1_227	MCI	82.54893908282	88.8888888888889	männlich	3	right	constant	4.025	1.44855	0.4555	0.441	0.433	0.5605	0.364
S1_227	MCI	82.54893908282	88.8888888888889	männlich	3	left	rd_constant	4.36375	1.35975	0.42675	0.416125	0.412375	0.527375	0.34725
S1_227	MCI	82.54893908282	88.8888888888889	männlich	3	right	rd_constant	4.85375	1.4335625	0.2945	0.283625	0.28	0.367625	0.232875
S1_229	CHI	83.3538672142368	100	männlich	1	left	constant	4.965	1.32505	0.5275	0.513	0.509	0.6405	0.428
S1_229	CHI	83.3538672142368	100	männlich	1	right	constant	4.16	1.22325	0.618	0.6065	0.5995	0.753	0.509
S1_229	CHI	83.3538672142368	100	männlich	1	left	rd_constant	8.02	1.3282625	0.36625	0.35125	0.3475	0.4545	0.292125
S1_229	CHI	83.3538672142368	100	männlich	1	right	rd_constant	9.415	1.2971625	0.39825	0.387125	0.382375	0.491375	0.321875
S1_229	CHI	83.3538672142368	100	männlich	2	left	constant	2.43	1.36005	0.396	0.387	0.385	0.49	0.318
S1_229	CHI	83.3538672142368	100	männlich	2	right	constant	2.555	1.3305	0.406	0.3955	0.391	0.491	0.3325
S1_229	CHI	83.3538672142368	100	männlich	2	left	rd_constant	8.3275	1.394	0.194875	0.19525	0.194	0.2485	0.154375
S1_229	CHI	83.3538672142368	100	männlich	2	right	rd_constant	8.67125	1.455375	0.22	0.219375	0.21675	0.2805	0.174375
S1_229	CHI	83.3538672142368	100	männlich	3	left	constant	3.1	1.194	0.364	0.3595	0.3535	0.442	0.298
S1_229	CHI	83.3538672142368	100	männlich	3	right	constant	3.935	1.2205	0.4705	0.452	0.4445	0.534	0.3965
S1_229	CHI	83.3538672142368	100	männlich	3	left	rd_constant	7.8875	1.363275	0.250625	0.246875	0.24225	0.305375	0.201625
S1_229	CHI	83.3538672142368	100	männlich	3	right	rd_constant	8.81875	1.3595875	0.284625	0.27925	0.273875	0.343125	0.232125
S1_232	MCI	84.9089664613279	100	weiblich	1	left	constant	41.755	1.66105	0.13	0.121	0.1195	0.158	0.1005
S1_232	MCI	84.9089664613279	100	weiblich	1	right	constant	13.885	1.5762	0.103	0.0895	0.088	0.1175	0.0825
S1_232	MCI	84.9089664613279	100	weiblich	1	left	rd_constant	5.995	1.4806125	0.58175	0.454125	0.438375	0.54275	0.491625
S1_232	MCI	84.9089664613279	100	weiblich	1	right	rd_constant	4.85375	1.4870125	0.30125	0.27375	0.27325	0.369125	0.236875
S1_232	MCI	84.9089664613279	100	weiblich	2	left	constant	7.35	1.57585	0.16	0.144	0.144	0.202	0.1255
S1_232	MCI	84.9089664613279	100	weiblich	2	right	constant	8.085	1.6764	0.1315	0.11	0.1065	0.1505	0.102
S1_232	MCI	84.9089664613279	100	weiblich	2	left	rd_constant	5.85	1.5301	0.169	0.15	0.145	0.197	0.135
S1_232	MCI	84.9089664613279	100	weiblich	2	right	rd_constant	4.255	1.3552	0.331375	0.3125	0.311375	0.416875	0.262375
S1_232	MCI	84.9089664613279	100	weiblich	3	left	constant	6.2	1.52545	0.3185	0.301	0.2985	0.3955	0.25
S1_232	MCI	84.9089664613279	100	weiblich	3	right	constant	5.22	1.6322	0.294	0.249	0.239	0.3305	0.23
S1_232	MCI	84.9089664613279	100	weiblich	3	left	rd_constant	8.31875	1.4768875	0.253125	0.236125	0.236625	0.319625	0.198125
S1_232	MCI	84.9089664613279	100	weiblich	3	right	rd_constant	8.1125	1.4504125	0.244	0.221375	0.219625	0.302875	0.191125
S1_234	CHI	80.7282683093771	77.7777777777778	männlich	1	left	constant	14.225	1.2794	0.263	0.255	0.2465	0.3025	0.216
S1_234	CHI	80.7282683093771	77.7777777777778	männlich	1	right	constant	13.77	1.4398	0.134	0.134	0.135	0.174	0.1085
S1_234	CHI	80.7282683093771	77.7777777777778	männlich	1	left	rd_constant	5.96625	1.228675	0.31475	0.311375	0.305375	0.3865	0.2535
S1_234	CHI	80.7282683093771	77.7777777777778	männlich	1	right	rd_constant	8.29375	1.3286375	0.229375	0.2245	0.219375	0.27575	0.185625
S1_234	CHI	80.7282683093771	77.7777777777778	männlich	2	left	constant	9.775	1.21365	0.282	0.257	0.242	0.294	0.235
S1_234	CHI	80.7282683093771	77.7777777777778	männlich	2	right	constant	5.65	1.37385	0.2505	0.2435	0.2295	0.2805	0.2015
S1_234	CHI	80.7282683093771	77.7777777777778	männlich	2	left	rd_constant	4.58375	1.2974	0.233625	0.229	0.227	0.293125	0.18725
S1_234	CHI	80.7282683093771	77.7777777777778	männlich	2	right	rd_constant	4.87125	1.271425	0.289375	0.287	0.285125	0.368375	0.2305
S1_235	CHI	80.4928131416838	88.8888888888889	männlich	1	left	constant	2.435	1.31655	0.5395	0.543	0.545	0.685	0.444
S1_235	CHI	80.4928131416838	88.8888888888889	männlich	1	right	constant	3.45	1.38665	0.488	0.4845	0.484	0.603	0.401
S1_235	CHI	80.4928131416838	88.8888888888889	männlich	1	left	rd_constant	5.00125	1.389	0.28075	0.28075	0.2815	0.36325	0.2245
S1_235	CHI	80.4928131416838	88.8888888888889	männlich	1	right	rd_constant	4.8225	1.357525	0.328375	0.3245	0.32125	0.406625	0.263875
S1_235	CHI	80.4928131416838	88.8888888888889	männlich	2	left	constant	3.125	1.3215	0.4755	0.4745	0.477	0.598	0.3905
S1_235	CHI	80.4928131416838	88.8888888888889	männlich	2	right	constant	4.06	1.37375	0.3755	0.3675	0.365	0.47	0.3035
S1_235	CHI	80.4928131416838	88.8888888888889	männlich	2	left	rd_constant	5.205	1.351825	0.293875	0.29175	0.2895	0.366875	0.2365
S1_235	CHI	80.4928131416838	88.8888888888889	männlich	2	right	rd_constant	4.3875	1.3765875	0.305125	0.301875	0.29925	0.383125	0.244125
S1_235	CHI	80.4928131416838	88.8888888888889	männlich	3	left	constant	2.03	1.2998	0.544	0.541	0.5405	0.683	0.444
S1_235	CHI	80.4928131416838	88.8888888888889	männlich	3	right	constant	4.52	1.39575	0.3365	0.3295	0.3285	0.429	0.269
S1_235	CHI	80.4928131416838	88.8888888888889	männlich	3	left	rd_constant	6.2525	1.4351	0.240625	0.23825	0.23825	0.3125	0.19025
S1_235	CHI	80.4928131416838	88.8888888888889	männlich	3	right	rd_constant	5.30625	1.4116875	0.284875	0.281625	0.281875	0.369	0.2255
S1_237	CHI	83.0800821355236	44.4444444444444	männlich	1	left	constant	2.96	1.29105	0.5125	0.5085	0.4955	0.628	0.4195
S1_237	CHI	83.0800821355236	44.4444444444444	männlich	1	right	constant	1.64	1.45705	0.5965	0.5625	0.565	0.722	0.48
S1_237	CHI	83.0800821355236	44.4444444444444	männlich	1	left	rd_constant	5.3975	1.310325	0.352625	0.347625	0.344375	0.444375	0.281875
S1_237	CHI	83.0800821355236	44.4444444444444	männlich	1	right	rd_constant	3.255	1.4026375	0.435875	0.397625	0.39175	0.519375	0.345625
S1_237	CHI	83.0800821355236	44.4444444444444	männlich	2	left	constant	2.43	1.29315	0.5015	0.493	0.4835	0.606	0.408
S1_237	CHI	83.0800821355236	44.4444444444444	männlich	2	right	constant	2.32	1.32275	0.524	0.488	0.4885	0.64	0.418
S1_237	CHI	83.0800821355236	44.4444444444444	männlich	2	left	rd_constant	2.89375	1.3390125	0.481625	0.468625	0.466	0.594125	0.389
S1_237	CHI	83.0800821355236	44.4444444444444	männlich	2	right	rd_constant	2.72875	1.4533	0.483375	0.43875	0.437125	0.5745	0.384625
S1_237	CHI	83.0800821355236	44.4444444444444	männlich	3	left	constant	2.035	1.32385	0.496	0.485	0.477	0.608	0.399
S1_237	CHI	83.0800821355236	44.4444444444444	männlich	3	right	constant	1.325	1.42125	0.5975	0.555	0.557	0.708	0.481
S1_237	CHI	83.0800821355236	44.4444444444444	männlich	3	left	rd_constant	3.045	1.382725	0.3765	0.358625	0.356375	0.4665	0.298875
S1_237	CHI	83.0800821355236	44.4444444444444	männlich	3	right	rd_constant	3.5725	1.5050875	0.268875	0.2455	0.24375	0.33175	0.211125
S1_239	CHI	80.3613963039014	100	weiblich	1	left	constant	2.7	1.5099	0.352	0.2975	0.2885	0.4	0.274
S1_239	CHI	80.3613963039014	100	weiblich	1	right	constant	1.995	1.36	0.663	0.588	0.58	0.7525	0.537
S1_239	CHI	80.3613963039014	100	weiblich	1	left	rd_constant	5.4575	1.5181	0.307375	0.263625	0.258875	0.35975	0.23775
S1_239	CHI	80.3613963039014	100	weiblich	1	right	rd_constant	4.3325	1.426775	0.31425	0.27175	0.268375	0.363375	0.248125
S1_239	CHI	80.3613963039014	100	weiblich	2	left	constant	2.26	1.60045	0.4365	0.3855	0.3815	0.5165	0.342
S1_239	CHI	80.3613963039014	100	weiblich	2	right	constant	3.095	1.5652	0.254	0.226	0.222	0.307	0.196
S1_239	CHI	80.3613963039014	100	weiblich	2	left	rd_constant	6.71125	1.5461875	0.171375	0.142	0.135875	0.191	0.135375
S1_239	CHI	80.3613963039014	100	weiblich	2	right	rd_constant	6.325	1.4726875	0.2565	0.223	0.22	0.304875	0.201125
S1_239	CHI	80.3613963039014	100	weiblich	3	left	constant	2.27	1.5343	0.3625	0.3075	0.306	0.4175	0.2825
S1_239	CHI	80.3613963039014	100	weiblich	3	right	constant	2.27	1.49355	0.457	0.4155	0.41	0.5345	0.366
S1_239	CHI	80.3613963039014	100	weiblich	3	left	rd_constant	5.85	1.48458571428571	0.291571428571429	0.252285714285714	0.245428571428571	0.338142857142857	0.228142857142857
S1_239	CHI	80.3613963039014	100	weiblich	3	right	rd_constant	8.1125	1.4790625	0.1905	0.161	0.154625	0.2095	0.151625
S1_240	CHI	84.9691991786448	100	weiblich	1	left	constant	3.595	1.47085	0.348	0.3215	0.3195	0.426	0.2735
S1_240	CHI	84.9691991786448	100	weiblich	1	right	constant	6.21	1.5489	0.1935	0.1855	0.186	0.249	0.153
S1_240	CHI	84.9691991786448	100	weiblich	1	left	rd_constant	4.14	1.407375	0.336375	0.3195	0.317375	0.4215	0.2655
S1_240	CHI	84.9691991786448	100	weiblich	1	right	rd_constant	9.10875	1.4587125	0.14	0.13425	0.13325	0.174625	0.112375
S1_240	CHI	84.9691991786448	100	weiblich	2	left	constant	2.765	1.48715	0.442	0.4025	0.401	0.528	0.3495
S1_240	CHI	84.9691991786448	100	weiblich	2	right	constant	2.2	1.38075	0.549	0.5205	0.525	0.672	0.4405
S1_240	CHI	84.9691991786448	100	weiblich	2	left	rd_constant	4.5125	1.4104375	0.31925	0.301375	0.301125	0.402125	0.251
S1_240	CHI	84.9691991786448	100	weiblich	2	right	rd_constant	9.56125	1.4955125	0.17525	0.1695	0.169625	0.22425	0.138875
S1_240	CHI	84.9691991786448	100	weiblich	3	left	constant	4.26	1.55245	0.4735	0.44	0.4435	0.583	0.374
S1_240	CHI	84.9691991786448	100	weiblich	3	right	constant	5.695	1.4183	0.375	0.368	0.366	0.475	0.299
S1_240	CHI	84.9691991786448	100	weiblich	3	left	rd_constant	6.70625	1.4472875	0.34325	0.324375	0.323625	0.432875	0.27
S1_240	CHI	84.9691991786448	100	weiblich	3	right	rd_constant	6.9125	1.4071375	0.242625	0.228125	0.224625	0.298375	0.192875
S1_241	MCI	84.3559206023272	77.7777777777778	weiblich	1	left	constant	7.95	1.47625	0.219	0.2045	0.201	0.266	0.1755
S1_241	MCI	84.3559206023272	77.7777777777778	weiblich	1	right	constant	6.495	1.4504	0.248	0.2415	0.238	0.313	0.195
S1_241	MCI	84.3559206023272	77.7777777777778	weiblich	1	left	rd_constant	5.16125	1.4185875	0.34125	0.322	0.321125	0.427625	0.270125
S1_241	MCI	84.3559206023272	77.7777777777778	weiblich	1	right	rd_constant	5.26875	1.391375	0.36225	0.35475	0.35175	0.450875	0.289625
S1_241	MCI	84.3559206023272	77.7777777777778	weiblich	2	left	constant	3.945	1.4872	0.213	0.1945	0.1915	0.257	0.168
S1_241	MCI	84.3559206023272	77.7777777777778	weiblich	2	right	constant	6.175	1.50145	0.1795	0.163	0.1575	0.2125	0.143
S1_241	MCI	84.3559206023272	77.7777777777778	weiblich	2	left	rd_constant	4.03	1.3969375	0.2985	0.28025	0.27875	0.37375	0.233875
S1_241	MCI	84.3559206023272	77.7777777777778	weiblich	2	right	rd_constant	5.23875	1.4583125	0.258625	0.230375	0.227625	0.30375	0.2045
S1_242	MCI	82.5462012320329	100	männlich	1	left	constant	5.02	1.43255	0.3535	0.3465	0.343	0.4475	0.28
S1_242	MCI	82.5462012320329	100	männlich	1	right	constant	4.895	1.35395	0.437	0.429	0.42	0.545	0.3515
S1_242	MCI	82.5462012320329	100	männlich	1	left	rd_constant	11.19625	1.49255	0.215625	0.207	0.207	0.274875	0.169625
S1_242	MCI	82.5462012320329	100	männlich	1	right	rd_constant	9.25625	1.415175	0.267375	0.24925	0.2515	0.33675	0.210125
S1_242	MCI	82.5462012320329	100	männlich	2	left	constant	3.94	1.3362	0.349	0.34	0.3305	0.4215	0.2805
S1_242	MCI	82.5462012320329	100	männlich	2	right	constant	3.585	1.3919	0.308	0.297	0.2905	0.3785	0.2445
S1_242	MCI	82.5462012320329	100	männlich	2	left	rd_constant	11.00125	1.445975	0.1965	0.19825	0.196625	0.251	0.15725
S1_242	MCI	82.5462012320329	100	männlich	2	right	rd_constant	13.085	1.37025	0.19325	0.1925	0.19075	0.242875	0.1555
S1_242	MCI	82.5462012320329	100	männlich	3	left	constant	4.05	1.3314	0.363	0.3545	0.3385	0.424	0.2945
S1_242	MCI	82.5462012320329	100	männlich	3	right	constant	3.78	1.3794	0.306	0.2995	0.2935	0.3805	0.247
S1_242	MCI	82.5462012320329	100	männlich	3	left	rd_constant	13.44125	1.38075	0.21425	0.21575	0.21325	0.271125	0.17
S1_242	MCI	82.5462012320329	100	männlich	3	right	rd_constant	14.14875	1.3033875	0.207	0.209375	0.2085	0.265125	0.1645
S1_243	MCI	80.3175906913073	44.4444444444444	männlich	1	left	constant	9.475	1.5234	0.2075	0.194	0.188	0.2405	0.169
S1_243	MCI	80.3175906913073	44.4444444444444	männlich	1	right	constant	9.195	1.5603	0.225	0.2035	0.2	0.263	0.176
S1_243	MCI	80.3175906913073	44.4444444444444	männlich	1	left	rd_constant	10.83125	1.4609125	0.18025	0.175125	0.171	0.220125	0.144
S1_243	MCI	80.3175906913073	44.4444444444444	männlich	1	right	rd_constant	18.60625	1.52005	0.20125	0.188125	0.18625	0.252625	0.15975
S1_243	MCI	80.3175906913073	44.4444444444444	männlich	2	left	constant	5.695	1.4811	0.17	0.1625	0.1605	0.2125	0.137
S1_243	MCI	80.3175906913073	44.4444444444444	männlich	2	right	constant	3.34	1.48975	0.2795	0.2815	0.28	0.358	0.221
S1_243	MCI	80.3175906913073	44.4444444444444	männlich	2	left	rd_constant	11.5	1.443225	0.135375	0.132125	0.129	0.1655	0.10975
S1_243	MCI	80.3175906913073	44.4444444444444	männlich	2	right	rd_constant	9.31125	1.53685	0.14625	0.143875	0.142625	0.184625	0.117875
S1_243	MCI	80.3175906913073	44.4444444444444	männlich	3	left	constant	4.12	1.495	0.246	0.239	0.234	0.299	0.199
S1_243	MCI	80.3175906913073	44.4444444444444	männlich	3	right	constant	3.87	1.5807	0.1475	0.13	0.1295	0.1785	0.115
S1_243	MCI	80.3175906913073	44.4444444444444	männlich	3	left	rd_constant	14.08	1.5673375	0.1405	0.137	0.135375	0.17575	0.1135
S1_243	MCI	80.3175906913073	44.4444444444444	männlich	3	right	rd_constant	7.38875	1.5831625	0.16525	0.15625	0.155875	0.210375	0.13025
S1_247	MCI	84.1505817932923	100	weiblich	1	left	constant	11.34	1.4626	0.2155	0.2115	0.2125	0.2795	0.1715
S1_247	MCI	84.1505817932923	100	weiblich	1	right	constant	12.555	1.42585	0.358	0.3525	0.3465	0.438	0.2895
S1_247	MCI	84.1505817932923	100	weiblich	1	left	rd_constant	18.915	1.2807	0.28925	0.282625	0.2775	0.357625	0.2335
S1_247	MCI	84.1505817932923	100	weiblich	1	right	rd_constant	19.1025	1.306325	0.254125	0.252625	0.2495	0.3195	0.202
S1_249	MCI	83.6112251882272	55.5555555555556	weiblich	1	left	constant	18.015	1.52055	0.129	0.118	0.117	0.156	0.104
S1_249	MCI	83.6112251882272	55.5555555555556	weiblich	1	right	constant	34.465	1.52865	0.2285	0.208	0.203	0.282	0.178
S1_249	MCI	83.6112251882272	55.5555555555556	weiblich	1	left	rd_constant	45.0125	1.4199375	0.172	0.15725	0.154	0.2065	0.13675
S1_249	MCI	83.6112251882272	55.5555555555556	weiblich	1	right	rd_constant	30.76	1.608075	0.176625	0.156375	0.154875	0.21625	0.13825
S1_255	MCI	91.2689938398357	88.2352941176471	weiblich	1	left	constant	18.97	1.6559	0.101	0.0915	0.09	0.12	0.0825
S1_255	MCI	91.2689938398357	88.2352941176471	weiblich	1	right	constant	16.75	1.6749	0.0745	0.064	0.0615	0.082	0.0595
S1_255	MCI	91.2689938398357	88.2352941176471	weiblich	1	left	rd_constant	17.52	1.65185	0.096875	0.08875	0.088	0.115	0.07825
S1_255	MCI	91.2689938398357	88.2352941176471	weiblich	1	right	rd_constant	22.61	1.591075	0.118875	0.110125	0.10875	0.144375	0.0945
S1_258	CHI	80.0465434633812	100	männlich	1	left	constant	3.175	1.43385	0.5075	0.4975	0.4985	0.6395	0.4055
S1_258	CHI	80.0465434633812	100	männlich	1	right	constant	4.665	1.4387	0.372	0.372	0.372	0.471	0.2995
S1_258	CHI	80.0465434633812	100	männlich	1	left	rd_constant	6.02125	1.44445	0.289625	0.28325	0.281375	0.371	0.2295
S1_258	CHI	80.0465434633812	100	männlich	1	right	rd_constant	8.855	1.3776	0.2305	0.226125	0.22325	0.2865	0.18525
S1_258	CHI	80.0465434633812	100	männlich	3	left	constant	2.67	1.38465	0.3925	0.387	0.3785	0.487	0.318
S1_258	CHI	80.0465434633812	100	männlich	3	right	constant	4.845	1.3946	0.264	0.26	0.2565	0.332	0.209
S1_258	CHI	80.0465434633812	100	männlich	3	left	rd_constant	6.6825	1.4785875	0.24425	0.24175	0.23875	0.3085	0.193875
S1_258	CHI	80.0465434633812	100	männlich	3	right	rd_constant	5.12125	1.377125	0.2405	0.23375	0.232	0.3055	0.190875
S1_259	MCI	82.5681040383299	100	weiblich	1	left	constant	2.995	1.29055	0.511	0.485	0.476	0.6145	0.4145
S1_259	MCI	82.5681040383299	100	weiblich	1	right	constant	2.785	1.39585	0.47	0.4475	0.442	0.571	0.374
S1_259	MCI	82.5681040383299	100	weiblich	1	left	rd_constant	3.64625	1.29025	0.578125	0.541625	0.537625	0.6885	0.4685
S1_259	MCI	82.5681040383299	100	weiblich	1	right	rd_constant	7.6125	1.496775	0.232125	0.215875	0.2135	0.28875	0.183375
S1_259	MCI	82.5681040383299	100	weiblich	2	left	constant	6.79	1.4314	0.8295	0.738	0.7405	0.931	0.6875
S1_259	MCI	82.5681040383299	100	weiblich	2	right	constant	8.36	1.40145	0.978	0.9045	0.909	1.097	0.8325
S1_259	MCI	82.5681040383299	100	weiblich	2	left	rd_constant	7.1675	1.264125	1.24575	1.141	1.139375	1.35	1.077875
S1_259	MCI	82.5681040383299	100	weiblich	2	right	rd_constant	8.77625	1.2850125	0.968125	0.877625	0.87525	1.077375	0.8185
S1_260	CHI	80.0246406570842	100	männlich	1	left	constant	8.89	1.3037	0.232	0.226	0.218	0.2755	0.1855
S1_260	CHI	80.0246406570842	100	männlich	1	right	constant	8.13	1.43505	0.2385	0.2335	0.229	0.2875	0.193
S1_260	CHI	80.0246406570842	100	männlich	1	left	rd_constant	7.72375	1.32105	0.244375	0.240375	0.234	0.295875	0.19575
S1_260	CHI	80.0246406570842	100	männlich	1	right	rd_constant	4.2575	1.2461375	0.356	0.351375	0.350875	0.452125	0.2855
S1_260	CHI	80.0246406570842	100	männlich	3	left	constant	7.93	1.30305	0.222	0.2135	0.2075	0.2615	0.1795
S1_260	CHI	80.0246406570842	100	männlich	3	right	constant	12.235	1.3476	0.269	0.2625	0.256	0.3215	0.218
S1_260	CHI	80.0246406570842	100	männlich	3	left	rd_constant	9.26571428571429	1.2957	0.244714285714286	0.240857142857143	0.236142857142857	0.301142857142857	0.195571428571429
S1_260	CHI	80.0246406570842	100	männlich	3	right	rd_constant	10.6	1.27991666666667	0.377166666666667	0.371833333333333	0.368666666666667	0.471166666666667	0.305666666666667
S1_261	MCI	81.2731006160164	100	männlich	1	left	constant	2.655	1.4001	0.382	0.3605	0.3515	0.454	0.3115
S1_261	MCI	81.2731006160164	100	männlich	1	right	constant	4.125	1.36285	0.358	0.3455	0.337	0.4225	0.293
S1_261	MCI	81.2731006160164	100	männlich	1	left	rd_constant	4.9875	1.3795375	0.277	0.26125	0.255125	0.327125	0.224
S1_261	MCI	81.2731006160164	100	männlich	1	right	rd_constant	6.33625	1.4001625	0.24525	0.236375	0.231625	0.293375	0.1985
S1_261	MCI	81.2731006160164	100	männlich	2	left	constant	3.015	1.37905	0.377	0.365	0.357	0.4535	0.304
S1_261	MCI	81.2731006160164	100	männlich	2	right	constant	2.98	1.29425	0.3905	0.374	0.3675	0.4655	0.3195
S1_261	MCI	81.2731006160164	100	männlich	2	left	rd_constant	4.1075	1.357175	0.36525	0.344125	0.33325	0.4155	0.301625
S1_261	MCI	81.2731006160164	100	männlich	2	right	rd_constant	4.97	1.3624875	0.281125	0.2685	0.259	0.328	0.229125
S1_261	MCI	81.2731006160164	100	männlich	3	left	constant	4.225	1.3846	0.2975	0.2765	0.2635	0.33	0.2435
S1_261	MCI	81.2731006160164	100	männlich	3	right	constant	3.615	1.23935	0.349	0.333	0.317	0.396	0.2915
S1_261	MCI	81.2731006160164	100	männlich	3	left	rd_constant	5.6225	1.277125	0.352125	0.32275	0.30775	0.3755	0.294375
S1_261	MCI	81.2731006160164	100	männlich	3	right	rd_constant	7.79125	1.3579375	0.3595	0.333	0.316875	0.38575	0.30275
S1_262	CHI	80.5475701574264	100	männlich	1	left	constant	1.645	1.30875	0.6315	0.6075	0.6005	0.752	0.512
S1_262	CHI	80.5475701574264	100	männlich	1	right	constant	2.995	1.4528	0.4275	0.396	0.392	0.5215	0.336
S1_262	CHI	80.5475701574264	100	männlich	1	left	rd_constant	5.4825	1.48715	0.20425	0.191	0.19175	0.260875	0.16175
S1_262	CHI	80.5475701574264	100	männlich	1	right	rd_constant	4.06	1.4709125	0.29	0.269875	0.270125	0.364125	0.22725
S1_262	CHI	80.5475701574264	100	männlich	2	left	constant	2.04	1.27995	0.5245	0.5215	0.5105	0.6475	0.4255
S1_262	CHI	80.5475701574264	100	männlich	2	right	constant	3.36	1.4844	0.453	0.433	0.4285	0.5605	0.3605
S1_262	CHI	80.5475701574264	100	männlich	2	left	rd_constant	5.70375	1.5216375	0.20875	0.200875	0.202625	0.27375	0.164625
S1_262	CHI	80.5475701574264	100	männlich	2	right	rd_constant	5.64625	1.5564125	0.195125	0.177625	0.175625	0.239875	0.1545
S1_262	CHI	80.5475701574264	100	männlich	3	left	constant	2.195	1.25355	0.5035	0.497	0.4895	0.615	0.4085
S1_262	CHI	80.5475701574264	100	männlich	3	right	constant	1.75	1.33665	0.4675	0.461	0.4625	0.589	0.3745
S1_262	CHI	80.5475701574264	100	männlich	3	left	rd_constant	4.795	1.4840875	0.193125	0.1875	0.18675	0.249	0.152125
S1_262	CHI	80.5475701574264	100	männlich	3	right	rd_constant	4.9775	1.508725	0.19175	0.184125	0.18325	0.24275	0.152375
S1_264	CHI	85.4127310061602	100	männlich	1	left	constant	2.335	1.4336	0.5175	0.485	0.483	0.6275	0.4105
S1_264	CHI	85.4127310061602	100	männlich	1	right	constant	2.21	1.20435	0.659	0.6515	0.6255	0.7875	0.54
S1_264	CHI	85.4127310061602	100	männlich	1	left	rd_constant	3.70125	1.3571875	0.381875	0.35125	0.35075	0.47075	0.3015
S1_264	CHI	85.4127310061602	100	männlich	1	right	rd_constant	8.63375	1.4467625	0.25975	0.25625	0.25225	0.32425	0.2075
S1_264	CHI	85.4127310061602	100	männlich	2	left	constant	2.08	1.2464	0.5785	0.5735	0.5605	0.696	0.472
S1_264	CHI	85.4127310061602	100	männlich	2	right	constant	2.235	1.3009	0.6075	0.61	0.602	0.7505	0.501
S1_264	CHI	85.4127310061602	100	männlich	2	left	rd_constant	3.48125	1.255025	0.408125	0.40225	0.397125	0.508375	0.327125
S1_264	CHI	85.4127310061602	100	männlich	2	right	rd_constant	6.70125	1.37935	0.286125	0.28225	0.276375	0.349125	0.229875
S1_264	CHI	85.4127310061602	100	männlich	3	left	constant	2.08	1.2464	0.5785	0.5735	0.5605	0.696	0.472
S1_264	CHI	85.4127310061602	100	männlich	3	right	constant	2.235	1.3009	0.6075	0.61	0.602	0.7505	0.501
S1_264	CHI	85.4127310061602	100	männlich	3	left	rd_constant	3.48125	1.255025	0.408125	0.40225	0.397125	0.508375	0.327125
S1_264	CHI	85.4127310061602	100	männlich	3	right	rd_constant	6.70125	1.37935	0.286125	0.28225	0.276375	0.349125	0.229875
S1_301	CHI	88.5831622176591	100	männlich	1	left	constant	3	1.42585	0.352	0.344	0.3385	0.4265	0.2845
S1_301	CHI	88.5831622176591	100	männlich	1	right	constant	4.385	1.44635	0.23	0.221	0.215	0.2765	0.184
S1_301	CHI	88.5831622176591	100	männlich	1	left	rd_constant	4.705	1.48225	0.217625	0.21625	0.215625	0.27775	0.172875
S1_301	CHI	88.5831622176591	100	männlich	1	right	rd_constant	5.16	1.405	0.265125	0.26275	0.2565	0.324625	0.211375
S1_303	CHI	82.444900752909	100	weiblich	1	left	constant	2.405	1.48225	0.5665	0.508	0.506	0.657	0.452
S1_303	CHI	82.444900752909	100	weiblich	1	right	constant	2.57	1.53625	0.4325	0.378	0.3815	0.511	0.3425
S1_303	CHI	82.444900752909	100	weiblich	1	left	rd_constant	5.77142857142857	1.57634285714286	0.211857142857143	0.184285714285714	0.182	0.248857142857143	0.166571428571429
S1_303	CHI	82.444900752909	100	weiblich	1	right	rd_constant	7.26375	1.53835	0.141125	0.1205	0.113125	0.151125	0.114375
S1_305	CHI	81.5030800821355	100	weiblich	1	left	constant	4.64	1.34495	0.159	0.1415	0.138	0.1925	0.1245
S1_305	CHI	81.5030800821355	100	weiblich	1	right	constant	2.03	1.3548	0.4355	0.4005	0.3985	0.536	0.344
S1_305	CHI	81.5030800821355	100	weiblich	1	left	rd_constant	11.685	1.4734875	0.1505	0.140125	0.138625	0.184875	0.119125
S1_305	CHI	81.5030800821355	100	weiblich	1	right	rd_constant	5.36	1.404675	0.2045	0.19325	0.1885	0.2485	0.1625
S1_305	CHI	81.5030800821355	100	weiblich	2	left	constant	2.84	1.5236	0.4345	0.3995	0.3975	0.521	0.3435
S1_305	CHI	81.5030800821355	100	weiblich	2	right	constant	3.095	1.44785	0.3925	0.363	0.364	0.489	0.3075
S1_305	CHI	81.5030800821355	100	weiblich	2	left	rd_constant	7.22375	1.4916	0.257625	0.228625	0.22475	0.304	0.203625
S1_305	CHI	81.5030800821355	100	weiblich	2	right	rd_constant	5.04375	1.416275	0.24925	0.23175	0.231875	0.31225	0.19625
S1_306	CHI	80.8870636550308	100	männlich	1	left	constant	2.71	1.35915	0.4015	0.3945	0.3835	0.485	0.324
S1_306	CHI	80.8870636550308	100	männlich	1	right	constant	2.535	1.28155	0.408	0.4045	0.3985	0.5095	0.327
S1_306	CHI	80.8870636550308	100	männlich	1	left	rd_constant	7.19	1.3899375	0.2335	0.22875	0.2225	0.281625	0.187125
S1_306	CHI	80.8870636550308	100	männlich	1	right	rd_constant	6.85625	1.361425	0.2535	0.25475	0.253125	0.324125	0.201375
S1_306	CHI	80.8870636550308	100	männlich	2	left	constant	4.64	1.45625	0.289	0.2815	0.2765	0.349	0.233
S1_306	CHI	80.8870636550308	100	männlich	2	right	constant	3.84	1.37715	0.341	0.3335	0.3295	0.426	0.2715
S1_306	CHI	80.8870636550308	100	männlich	2	left	rd_constant	6.68375	1.406125	0.245875	0.24775	0.245125	0.310125	0.195625
S1_306	CHI	80.8870636550308	100	männlich	2	right	rd_constant	8.63375	1.4089	0.2205	0.21825	0.217625	0.283375	0.175125
S1_307	CHI	80.8925393566051	100	weiblich	1	left	constant	5.74	1.5405	0.1695	0.137	0.1225	0.1735	0.1315
S1_307	CHI	80.8925393566051	100	weiblich	1	right	constant	7.89	1.549	0.1565	0.134	0.125	0.1705	0.126
S1_307	CHI	80.8925393566051	100	weiblich	1	left	rd_constant	5.7075	1.5529	0.277375	0.234125	0.225625	0.31275	0.217125
S1_307	CHI	80.8925393566051	100	weiblich	1	right	rd_constant	5.95	1.3869625	0.24775	0.22525	0.22225	0.300125	0.196125
S1_307	CHI	80.8925393566051	100	weiblich	2	left	constant	5.33	1.48655	0.2225	0.1895	0.1855	0.2575	0.174
S1_307	CHI	80.8925393566051	100	weiblich	2	right	constant	7.93	1.56315	0.1605	0.145	0.139	0.1825	0.1285
S1_307	CHI	80.8925393566051	100	weiblich	2	left	rd_constant	5.4825	1.427925	0.303125	0.26	0.254	0.350125	0.23675
S1_307	CHI	80.8925393566051	100	weiblich	2	right	rd_constant	8.53625	1.5277625	0.19325	0.17425	0.169125	0.226125	0.15475
S1_310	CHI	80.2409308692676	100	männlich	1	left	constant	3.9	1.2494	0.543	0.525	0.518	0.6615	0.438
S1_310	CHI	80.2409308692676	100	männlich	1	right	constant	2.84	1.07705	0.722	0.729	0.7185	0.8835	0.6055
S1_310	CHI	80.2409308692676	100	männlich	1	left	rd_constant	7.22625	1.318825	0.355625	0.343875	0.339625	0.441875	0.283375
S1_310	CHI	80.2409308692676	100	männlich	1	right	rd_constant	6.87625	1.2316875	0.3775	0.3725	0.372375	0.481625	0.301625
S1_310	CHI	80.2409308692676	100	männlich	2	left	constant	2.805	1.34855	0.7075	0.674	0.68	0.846	0.577
S1_310	CHI	80.2409308692676	100	männlich	2	right	constant	5.505	1.27905	0.5525	0.551	0.545	0.6885	0.4515
S1_310	CHI	80.2409308692676	100	männlich	2	left	rd_constant	6.44625	1.39365	0.363	0.34725	0.347	0.459625	0.285375
S1_310	CHI	80.2409308692676	100	männlich	2	right	rd_constant	8.48625	1.3114	0.318375	0.308125	0.308375	0.40625	0.251
S1_311	CHI	80.0602327173169	100	weiblich	1	left	constant	2.71	1.44725	0.4695	0.45	0.4515	0.5855	0.372
S1_311	CHI	80.0602327173169	100	weiblich	1	right	constant	2.59	1.35425	0.528	0.502	0.496	0.6445	0.418
S1_311	CHI	80.0602327173169	100	weiblich	1	left	rd_constant	4.7275	1.3603625	0.300625	0.282	0.2825	0.378	0.236375
S1_311	CHI	80.0602327173169	100	weiblich	1	right	rd_constant	11.0475	1.5196625	0.172875	0.1595	0.16	0.2175	0.137125
S1_311	CHI	80.0602327173169	100	weiblich	2	left	constant	20.895	1.75405	0.051	0.041	0.0375	0.0535	0.0365
S1_311	CHI	80.0602327173169	100	weiblich	2	right	constant	22.7	1.75505	0.044	0.0355	0.0335	0.049	0.0315
S1_311	CHI	80.0602327173169	100	weiblich	2	left	rd_constant	9.35666666666667	1.48171666666667	0.266166666666667	0.24	0.239333333333333	0.317333333333333	0.2115
S1_311	CHI	80.0602327173169	100	weiblich	2	right	rd_constant	12.45	1.5319875	0.21375	0.198	0.196875	0.266375	0.1685
S1_315	CHI	81.4811772758385	77.7777777777778	männlich	1	left	constant	3.76	1.1716	0.4815	0.445	0.4315	0.527	0.4075
S1_315	CHI	81.4811772758385	77.7777777777778	männlich	1	right	constant	3.88	1.24185	0.43	0.402	0.3925	0.482	0.3565
S1_315	CHI	81.4811772758385	77.7777777777778	männlich	1	left	rd_constant	6.0775	1.278675	0.323	0.306625	0.293625	0.35625	0.26325
S1_315	CHI	81.4811772758385	77.7777777777778	männlich	1	right	rd_constant	10.38	1.4978875	0.179375	0.181375	0.178625	0.225125	0.143875
S1_315	CHI	81.4811772758385	77.7777777777778	männlich	2	left	constant	4.685	1.19575	0.4605	0.4405	0.4235	0.5225	0.386
S1_315	CHI	81.4811772758385	77.7777777777778	männlich	2	right	constant	4.69	1.0165	0.5865	0.5375	0.528	0.634	0.5115
S1_315	CHI	81.4811772758385	77.7777777777778	männlich	2	left	rd_constant	7.88875	1.3663125	0.2675	0.263	0.255875	0.317	0.216375
S1_315	CHI	81.4811772758385	77.7777777777778	männlich	2	right	rd_constant	11.275	1.34915	0.292375	0.2875	0.275125	0.334625	0.235125
S1_316	MCI	80.72553045859	100	männlich	1	left	constant	3.6	1.3939	0.306	0.3035	0.301	0.3815	0.2465
S1_316	MCI	80.72553045859	100	männlich	1	right	constant	4.485	1.34805	0.4135	0.3985	0.393	0.4875	0.338
S1_316	MCI	80.72553045859	100	männlich	1	left	rd_constant	5.18	1.42155	0.29775	0.293875	0.2875	0.36025	0.239375
S1_316	MCI	80.72553045859	100	männlich	1	right	rd_constant	13.48625	1.4735375	0.219125	0.219375	0.214	0.26725	0.175
S1_316	MCI	80.72553045859	100	männlich	2	left	constant	2.975	1.4353	0.452	0.45	0.4425	0.557	0.3655
S1_316	MCI	80.72553045859	100	männlich	2	right	constant	2.675	1.4399	0.545	0.5325	0.526	0.6615	0.4395
S1_316	MCI	80.72553045859	100	männlich	2	left	rd_constant	3.98375	1.3975875	0.373375	0.369625	0.367	0.469625	0.29975
S1_316	MCI	80.72553045859	100	männlich	2	right	rd_constant	8.9925	1.4075125	0.33875	0.336	0.333125	0.422125	0.272125
S1_320	MCI	82.4202600958248	80	weiblich	1	left	constant	7.16	1.56035	0.3935	0.3505	0.34	0.437	0.317
S1_320	MCI	82.4202600958248	80	weiblich	1	right	constant	6.445	1.45845	0.5325	0.4895	0.4885	0.593	0.4425
S1_320	MCI	82.4202600958248	80	weiblich	1	left	rd_constant	12.4775	1.585575	0.130625	0.102125	0.094125	0.131625	0.102625
S1_320	MCI	82.4202600958248	80	weiblich	1	right	rd_constant	14.99375	1.6309375	0.09975	0.085375	0.081875	0.110875	0.079875
S1_321	CHI	80.7529089664613	100	weiblich	1	left	constant	2.165	1.364	0.508	0.467	0.467	0.617	0.405
S1_321	CHI	80.7529089664613	100	weiblich	1	right	constant	2.265	1.16905	0.688	0.683	0.67	0.8275	0.571
S1_321	CHI	80.7529089664613	100	weiblich	1	left	rd_constant	8.0925	1.580225	0.168125	0.1455	0.13875	0.192	0.1325
S1_321	CHI	80.7529089664613	100	weiblich	1	right	rd_constant	8.125	1.455925	0.25425	0.24975	0.250625	0.33	0.2015
S1_325	CHI	83.6440793976728	100	männlich	1	left	constant	7.59	1.36545	0.2095	0.2055	0.2055	0.2705	0.166
S1_325	CHI	83.6440793976728	100	männlich	1	right	constant	8.115	1.36665	0.2215	0.2175	0.214	0.2765	0.1765
S1_325	CHI	83.6440793976728	100	männlich	1	left	rd_constant	11.1825	1.3230125	0.1725	0.162125	0.156125	0.1985	0.141125
S1_325	CHI	83.6440793976728	100	männlich	1	right	rd_constant	13.17	1.311975	0.234375	0.228	0.220125	0.27125	0.18975
S1_326	CHI	80.082135523614	100	männlich	1	left	constant	5.435	1.20985	0.3495	0.325	0.301	0.357	0.2845
S1_326	CHI	80.082135523614	100	männlich	1	right	constant	3.695	1.3311	0.27	0.266	0.2595	0.3285	0.2165
S1_326	CHI	80.082135523614	100	männlich	1	left	rd_constant	14.965	1.1124625	0.44425	0.356	0.335625	0.392	0.389875
S1_326	CHI	80.082135523614	100	männlich	1	right	rd_constant	9.95625	1.2779	0.3145	0.296625	0.281625	0.336625	0.258
S1_327	MCI	80.5448323066393	100	weiblich	1	left	constant	8.925	1.4966	0.138	0.1175	0.11	0.147	0.1115
S1_327	MCI	80.5448323066393	100	weiblich	1	right	constant	6.04	1.42195	0.1765	0.1565	0.1545	0.216	0.137
S1_327	MCI	80.5448323066393	100	weiblich	1	left	rd_constant	16.6775	1.4893375	0.13775	0.135625	0.13175	0.161625	0.112125
S1_327	MCI	80.5448323066393	100	weiblich	1	right	rd_constant	10.22375	1.3971625	0.26325	0.247625	0.242125	0.31025	0.21325
S1_327	MCI	80.5448323066393	100	weiblich	2	left	constant	8.03	1.56275	0.1075	0.1005	0.098	0.1275	0.086
S1_327	MCI	80.5448323066393	100	weiblich	2	right	constant	5.405	1.4461	0.2185	0.2115	0.21	0.2745	0.1735
S1_327	MCI	80.5448323066393	100	weiblich	2	left	rd_constant	12.02875	1.511675	0.13425	0.134	0.131	0.16075	0.109125
S1_327	MCI	80.5448323066393	100	weiblich	2	right	rd_constant	9.15625	1.45885	0.121	0.115625	0.114375	0.15	0.097
S1_328	MCI	81.0814510609172	100	weiblich	1	left	constant	4.57	1.6369	0.205	0.171	0.16	0.232	0.156
S1_328	MCI	81.0814510609172	100	weiblich	1	right	constant	3.75	1.5464	0.246	0.217	0.216	0.312	0.188
S1_328	MCI	81.0814510609172	100	weiblich	1	left	rd_constant	9.40125	1.576575	0.19125	0.162	0.157875	0.220375	0.149875
S1_328	MCI	81.0814510609172	100	weiblich	1	right	rd_constant	6.33375	1.42125	0.30275	0.2835	0.278875	0.368	0.23975
S1_328	MCI	81.0814510609172	100	weiblich	2	left	constant	3.94	1.5415	0.3495	0.3365	0.3345	0.4445	0.2745
S1_328	MCI	81.0814510609172	100	weiblich	2	right	constant	3.75	1.48415	0.261	0.2465	0.249	0.334	0.205
S1_328	MCI	81.0814510609172	100	weiblich	2	left	rd_constant	8.74875	1.5694625	0.149375	0.128	0.124625	0.172375	0.118
S1_328	MCI	81.0814510609172	100	weiblich	2	right	rd_constant	6.14125	1.4921125	0.2055	0.186375	0.186625	0.2585	0.16175
S1_330	MCI	80.2628336755647	100	männlich	1	left	constant	3.985	1.4592	0.2385	0.2245	0.2225	0.3015	0.186
S1_330	MCI	80.2628336755647	100	männlich	1	right	constant	2.785	1.5679	0.365	0.336	0.3325	0.4475	0.287
S1_330	MCI	80.2628336755647	100	männlich	1	left	rd_constant	3.17125	1.490275	0.3515	0.316875	0.315	0.4225	0.27875
S1_330	MCI	80.2628336755647	100	männlich	1	right	rd_constant	4.18375	1.4648875	0.3205	0.287375	0.284375	0.388875	0.250875
S1_332	MCI	86.1081451060917	100	weiblich	1	left	constant	10.18	1.20245	0.3675	0.331	0.319	0.3885	0.306
S1_332	MCI	86.1081451060917	100	weiblich	1	right	constant	8.07	1.3464	0.243	0.2385	0.234	0.2975	0.194
S1_332	MCI	86.1081451060917	100	weiblich	1	left	rd_constant	10.2075	1.3079375	0.303	0.290875	0.281125	0.341625	0.248
S1_332	MCI	86.1081451060917	100	weiblich	1	right	rd_constant	5.46625	1.3846625	0.286375	0.281375	0.2775	0.35325	0.2295
S1_332	MCI	86.1081451060917	100	weiblich	2	left	constant	6.32	1.42585	0.195	0.195	0.1915	0.242	0.156
S1_332	MCI	86.1081451060917	100	weiblich	2	right	constant	3.845	1.3744	0.263	0.257	0.249	0.3175	0.21
S1_332	MCI	86.1081451060917	100	weiblich	2	left	rd_constant	4.90875	1.3558	0.248625	0.24175	0.234	0.29425	0.201
S1_332	MCI	86.1081451060917	100	weiblich	2	right	rd_constant	4.95125	1.4100375	0.2465	0.243125	0.23875	0.306	0.198125
S1_335	MCI	86.0917180013689	100	männlich	1	left	constant	5.9	1.0481	0.5045	0.43	0.398	0.4835	0.4395
S1_335	MCI	86.0917180013689	100	männlich	1	right	constant	4.15	1.39305	0.299	0.299	0.2975	0.3825	0.238
S1_335	MCI	86.0917180013689	100	männlich	1	left	rd_constant	6.34	0.9650375	0.5175	0.390625	0.364625	0.433875	0.476375
S1_335	MCI	86.0917180013689	100	männlich	1	right	rd_constant	5.59125	1.3348	0.308625	0.306125	0.30425	0.388875	0.24625
S1_335	MCI	86.0917180013689	100	männlich	2	left	constant	6.63	1.10575	0.4815	0.3875	0.3555	0.423	0.426
S1_335	MCI	86.0917180013689	100	männlich	2	right	constant	3.37	1.3269	0.2805	0.2825	0.281	0.3615	0.221
S1_335	MCI	86.0917180013689	100	männlich	2	left	rd_constant	8.99375	0.9406875	0.509375	0.368125	0.35	0.411875	0.481375
S1_335	MCI	86.0917180013689	100	männlich	2	right	rd_constant	8.81	1.3977875	0.267125	0.2625	0.257375	0.3235	0.21475
S1_337	CHI	83.1101984941821	80	männlich	1	left	constant	2.455	1.26615	0.5465	0.547	0.537	0.6775	0.444
S1_337	CHI	83.1101984941821	80	männlich	1	right	constant	2.51	1.28595	0.575	0.559	0.559	0.7035	0.4645
S1_337	CHI	83.1101984941821	80	männlich	1	left	rd_constant	5.41625	1.369825	0.3105	0.307625	0.306375	0.402	0.24525
S1_337	CHI	83.1101984941821	80	männlich	1	right	rd_constant	6.065	1.3260125	0.368625	0.358375	0.354375	0.45825	0.295
S1_337	CHI	83.1101984941821	80	männlich	2	left	constant	1.68	1.2755	0.6515	0.644	0.631	0.793	0.5355
S1_337	CHI	83.1101984941821	80	männlich	2	right	constant	1.455	1.33245	0.689	0.6755	0.672	0.8435	0.565
S1_337	CHI	83.1101984941821	80	männlich	2	left	rd_constant	5.6725	1.4772125	0.2675	0.261	0.259125	0.3425	0.210625
S1_337	CHI	83.1101984941821	80	männlich	2	right	rd_constant	4.09625	1.3290125	0.342625	0.331625	0.327	0.429375	0.272625
S1_339	CHI	81.0376454483231	77.7777777777778	männlich	1	left	constant	5.91	1.3349	0.3185	0.3135	0.307	0.3865	0.2565
S1_339	CHI	81.0376454483231	77.7777777777778	männlich	1	right	constant	4.39	1.2549	0.4365	0.425	0.418	0.5155	0.362
S1_339	CHI	81.0376454483231	77.7777777777778	männlich	1	left	rd_constant	14.34	1.441375	0.175125	0.178125	0.176	0.221	0.140375
S1_339	CHI	81.0376454483231	77.7777777777778	männlich	1	right	rd_constant	9.79625	1.4313625	0.2265	0.221	0.219875	0.287	0.18125
S1_340	MCI	81.2210814510609	100	weiblich	1	left	constant	5.46	1.59525	0.43	0.3765	0.3725	0.5055	0.336
S1_340	MCI	81.2210814510609	100	weiblich	1	right	constant	2.745	1.3912	1.011	0.8975	0.904	1.1065	0.855
S1_340	MCI	81.2210814510609	100	weiblich	1	left	rd_constant	11.7025	1.5801	0.158625	0.131125	0.12375	0.169125	0.125625
S1_340	MCI	81.2210814510609	100	weiblich	1	right	rd_constant	10.94625	1.5561625	0.201125	0.161875	0.153125	0.220125	0.156875
S1_340	MCI	81.2210814510609	100	weiblich	2	left	constant	7.08	1.35055	0.4695	0.4545	0.4465	0.5765	0.374
S1_340	MCI	81.2210814510609	100	weiblich	2	right	constant	3.945	1.3907	0.7635	0.6995	0.6895	0.8725	0.6335
S1_340	MCI	81.2210814510609	100	weiblich	2	left	rd_constant	16.82625	1.548525	0.15525	0.14425	0.14075	0.185625	0.123125
S1_340	MCI	81.2210814510609	100	weiblich	2	right	rd_constant	9.66625	1.5575375	0.169625	0.152125	0.147375	0.2	0.1345
S1_344	CHI	82.3572895277207	100	weiblich	1	left	constant	6.965	1.47105	0.2185	0.1955	0.193	0.264	0.1715
S1_344	CHI	82.3572895277207	100	weiblich	1	right	constant	12.465	1.56375	0.166	0.148	0.1455	0.201	0.1285
S1_344	CHI	82.3572895277207	100	weiblich	1	left	rd_constant	6.4875	1.4578	0.294375	0.269375	0.2675	0.359625	0.232375
S1_344	CHI	82.3572895277207	100	weiblich	1	right	rd_constant	15.25125	1.540875	0.150875	0.131375	0.126375	0.16975	0.120125
S1_344	CHI	82.3572895277207	100	weiblich	2	left	constant	3.285	1.4748	0.404	0.3725	0.3705	0.495	0.3165
S1_344	CHI	82.3572895277207	100	weiblich	2	right	constant	3.51	1.54065	0.3615	0.326	0.322	0.438	0.2835
S1_344	CHI	82.3572895277207	100	weiblich	2	left	rd_constant	6.26625	1.5113	0.26	0.2245	0.221	0.306375	0.20225
S1_344	CHI	82.3572895277207	100	weiblich	2	right	rd_constant	14.3475	1.6205875	0.120375	0.106125	0.1	0.128625	0.097
S1_345	MCI	80.8158795345654	100	männlich	1	left	constant	4.575	1.35655	0.354	0.3495	0.345	0.44	0.283
S1_345	MCI	80.8158795345654	100	männlich	1	right	constant	3.75	1.35065	0.346	0.342	0.3385	0.4355	0.277
S1_345	MCI	80.8158795345654	100	männlich	1	left	rd_constant	7.3425	1.3366875	0.29275	0.287625	0.279375	0.349	0.235125
S1_345	MCI	80.8158795345654	100	männlich	1	right	rd_constant	5.59375	1.42715	0.2425	0.238	0.2375	0.311875	0.191125
S1_347	CHI	83.6851471594798	100	weiblich	1	left	constant	25.56	1.6576	0.044	0.034	0.032	0.042	0.036
S1_347	CHI	83.6851471594798	100	weiblich	1	right	constant	10.64	1.6326	0.199	0.168	0.165	0.237	0.154
S1_347	CHI	83.6851471594798	100	weiblich	1	left	rd_constant	40.23125	1.5985625	0.07175	0.065875	0.06375	0.081625	0.0595
S1_347	CHI	83.6851471594798	100	weiblich	1	right	rd_constant	13.4925	1.5383	0.182875	0.154125	0.147875	0.202875	0.147
S1_347	CHI	83.6851471594798	100	weiblich	2	left	constant	9.535	1.53565	0.158	0.133	0.1285	0.179	0.125
S1_347	CHI	83.6851471594798	100	weiblich	2	right	constant	12.93	1.3693	0.3515	0.333	0.3295	0.4315	0.2805
S1_347	CHI	83.6851471594798	100	weiblich	2	left	rd_constant	24.99	1.53745	0.1505	0.1365	0.133875	0.177375	0.118375
S1_347	CHI	83.6851471594798	100	weiblich	2	right	rd_constant	19.585	1.59995	0.097125	0.082625	0.0785	0.10525	0.0775
S1_351	MCI	88.2053388090349	100	männlich	1	left	constant	4.235	1.28775	0.5	0.493	0.495	0.626	0.407
S1_351	MCI	88.2053388090349	100	männlich	1	right	constant	5.07	1.48935	0.3	0.293	0.289	0.381	0.2335
S1_351	MCI	88.2053388090349	100	männlich	1	left	rd_constant	6.91125	1.298875	0.412625	0.4105	0.40675	0.516875	0.332625
S1_351	MCI	88.2053388090349	100	männlich	1	right	rd_constant	8.6975	1.4535	0.22125	0.212875	0.211	0.278	0.176625
S1_351	MCI	88.2053388090349	100	männlich	2	left	constant	3.38	1.3418	0.3925	0.388	0.3875	0.5025	0.3105
S1_351	MCI	88.2053388090349	100	männlich	2	right	constant	3.67	1.5252	0.2595	0.252	0.2495	0.3315	0.206
S1_351	MCI	88.2053388090349	100	männlich	2	left	rd_constant	5.8175	1.4291625	0.235375	0.2305	0.232125	0.307875	0.18525
S1_351	MCI	88.2053388090349	100	männlich	2	right	rd_constant	8.6375	1.4068625	0.19075	0.18375	0.181125	0.2375	0.152625
S1_352	CHI	81.6317590691307	88.8888888888889	weiblich	1	left	constant	3.9	1.567	0.452	0.385	0.377	0.51	0.355
S1_352	CHI	81.6317590691307	88.8888888888889	weiblich	1	right	constant	8.25	1.6717	0.148	0.128	0.125	0.171	0.118
S1_352	CHI	81.6317590691307	88.8888888888889	weiblich	1	left	rd_constant	6.2125	1.4930125	0.51325	0.440625	0.436875	0.57525	0.411375
S1_352	CHI	81.6317590691307	88.8888888888889	weiblich	1	right	rd_constant	13.68	1.69585	0.106125	0.087	0.081875	0.111625	0.0835
S1_353	MCI	80.8350444900753	100	weiblich	1	left	constant	3.08	1.3981	0.4305	0.4105	0.4065	0.525	0.3455
S1_353	MCI	80.8350444900753	100	weiblich	1	right	constant	2.89	1.47685	0.4605	0.431	0.4295	0.562	0.365
S1_353	MCI	80.8350444900753	100	weiblich	1	left	rd_constant	3.93375	1.362975	0.326625	0.31375	0.308875	0.403875	0.259125
S1_353	MCI	80.8350444900753	100	weiblich	1	right	rd_constant	6.36125	1.4770125	0.23	0.220125	0.218875	0.291	0.181875
S1_354	MCI	81.7631759069131	83.3333333333333	weiblich	1	left	constant	9.39	1.57585	0.2595	0.2305	0.2265	0.3045	0.202
S1_354	MCI	81.7631759069131	83.3333333333333	weiblich	1	right	constant	10.185	1.66875	0.1215	0.102	0.0945	0.128	0.0975
S1_354	MCI	81.7631759069131	83.3333333333333	weiblich	1	left	rd_constant	3.92875	1.474775	0.466375	0.408	0.40275	0.544875	0.36675
S1_354	MCI	81.7631759069131	83.3333333333333	weiblich	1	right	rd_constant	5.88	1.4678875	0.246	0.218875	0.2175	0.3035	0.1915
S1_354	MCI	81.7631759069131	83.3333333333333	weiblich	2	left	constant	16.885	1.63025	0.1585	0.128	0.1205	0.172	0.123
S1_354	MCI	81.7631759069131	83.3333333333333	weiblich	2	right	constant	11.055	1.68685	0.132	0.108	0.0985	0.128	0.1065
S1_354	MCI	81.7631759069131	83.3333333333333	weiblich	2	left	rd_constant	5.7575	1.4544125	0.46325	0.40725	0.39675	0.505875	0.37775
S1_354	MCI	81.7631759069131	83.3333333333333	weiblich	2	right	rd_constant	10.97	1.6235875	0.217625	0.18075	0.17025	0.230625	0.173625
S1_355	CHI	80.5065023956194	88.8888888888889	weiblich	1	left	constant	5.73	1.5888	0.21	0.181	0.173	0.251	0.162
S1_355	CHI	80.5065023956194	88.8888888888889	weiblich	1	right	constant	4.07	1.5283	0.405	0.366	0.363	0.48	0.319
S1_355	CHI	80.5065023956194	88.8888888888889	weiblich	1	left	rd_constant	3.63375	1.485775	0.4125	0.37075	0.364	0.4885	0.325375
S1_355	CHI	80.5065023956194	88.8888888888889	weiblich	1	right	rd_constant	7.20375	1.516475	0.279625	0.246625	0.243875	0.337	0.217875
S1_365	MCI	82.031485284052	100	männlich	1	left	constant	3.655	1.30245	0.465	0.449	0.4385	0.554	0.3765
S1_365	MCI	82.031485284052	100	männlich	1	right	constant	3.545	1.29815	0.46	0.4405	0.4355	0.5575	0.3725
S1_365	MCI	82.031485284052	100	männlich	1	left	rd_constant	5.4	1.447925	0.27325	0.268375	0.265125	0.344	0.218125
S1_365	MCI	82.031485284052	100	männlich	1	right	rd_constant	5.67625	1.4403	0.244625	0.239375	0.23675	0.307875	0.195875
S1_366	CHI	80.7638603696099	100	weiblich	1	left	constant	2.385	1.2659	0.7955	0.7705	0.76	0.9355	0.6605
S1_366	CHI	80.7638603696099	100	weiblich	1	right	constant	3.095	1.3006	0.7285	0.672	0.666	0.8305	0.599
S1_366	CHI	80.7638603696099	100	weiblich	1	left	rd_constant	6.74875	1.41365	0.40975	0.386375	0.3835	0.494375	0.330625
S1_366	CHI	80.7638603696099	100	weiblich	1	right	rd_constant	10.14375	1.4285625	0.27025	0.2465	0.244	0.329125	0.213
S1_366	CHI	80.7638603696099	100	weiblich	2	left	constant	2.11	1.35815	0.7775	0.727	0.7205	0.8865	0.6395
S1_366	CHI	80.7638603696099	100	weiblich	2	right	constant	2.265	1.3623	0.7325	0.685	0.684	0.8555	0.599
S1_366	CHI	80.7638603696099	100	weiblich	2	left	rd_constant	3.0625	1.365225	0.66525	0.6185	0.61725	0.774	0.542375
S1_366	CHI	80.7638603696099	100	weiblich	2	right	rd_constant	7.49875	1.4530125	0.281	0.259875	0.254125	0.340375	0.222
S1_367	MCI	80.8542094455852	100	weiblich	1	left	constant	3.22	1.3868	0.548	0.5185	0.5155	0.663	0.44
S1_367	MCI	80.8542094455852	100	weiblich	1	right	constant	1.63	1.2997	0.973	0.92	0.9185	1.1075	0.818
S1_367	MCI	80.8542094455852	100	weiblich	1	left	rd_constant	5.95875	1.476525	0.27525	0.241875	0.238	0.32675	0.21525
S1_367	MCI	80.8542094455852	100	weiblich	1	right	rd_constant	8.33125	1.468175	0.19725	0.173625	0.165875	0.224125	0.156625
S1_367	MCI	80.8542094455852	100	weiblich	2	left	constant	3.895	1.4501	0.352	0.3425	0.336	0.4375	0.2785
S1_367	MCI	80.8542094455852	100	weiblich	2	right	constant	5.115	1.53615	0.252	0.2365	0.227	0.3025	0.1995
S1_367	MCI	80.8542094455852	100	weiblich	2	left	rd_constant	7.9575	1.5050875	0.1505	0.141375	0.139375	0.183375	0.11975
S1_367	MCI	80.8542094455852	100	weiblich	2	right	rd_constant	10.895	1.46185	0.147625	0.142875	0.1375	0.17025	0.11925
S1_368	MCI	84.1396303901437	100	weiblich	1	left	constant	15.885	1.5183	0.1005	0.0865	0.082	0.116	0.078
S1_368	MCI	84.1396303901437	100	weiblich	1	right	constant	7.245	1.4793	0.2865	0.254	0.2495	0.3435	0.225
S1_368	MCI	84.1396303901437	100	weiblich	1	left	rd_constant	10.3575	1.4265125	0.294875	0.277125	0.27275	0.362	0.23425
S1_368	MCI	84.1396303901437	100	weiblich	1	right	rd_constant	5.505	1.372725	0.499875	0.463	0.459625	0.595125	0.402125
S1_368	MCI	84.1396303901437	100	weiblich	2	left	constant	5.58	1.36895	0.3045	0.278	0.275	0.38	0.235
S1_368	MCI	84.1396303901437	100	weiblich	2	right	constant	6.365	1.52125	0.2855	0.261	0.253	0.3375	0.2255
S1_368	MCI	84.1396303901437	100	weiblich	2	left	rd_constant	12.035	1.4519	0.21375	0.193875	0.187875	0.24725	0.1695
S1_368	MCI	84.1396303901437	100	weiblich	2	right	rd_constant	6.205	1.457675	0.31925	0.305875	0.30225	0.394875	0.25575
S1_374	CHI	82.0807665982204	88.8888888888889	weiblich	1	left	constant	1.875	1.53145	0.461	0.4175	0.416	0.5525	0.3635
S1_374	CHI	82.0807665982204	88.8888888888889	weiblich	1	right	constant	1.395	1.4839	0.551	0.517	0.5145	0.669	0.4405
S1_374	CHI	82.0807665982204	88.8888888888889	weiblich	1	left	rd_constant	3.4525	1.566575	0.232375	0.2105	0.209	0.28725	0.182
S1_374	CHI	82.0807665982204	88.8888888888889	weiblich	1	right	rd_constant	4.85625	1.552925	0.172	0.155	0.153875	0.2095	0.136625
S1_377	MCI	80.9555099247091	100	weiblich	2	left	constant	11.52	1.3494	0.2095	0.2095	0.2045	0.255	0.167
S1_377	MCI	80.9555099247091	100	weiblich	2	right	constant	18.41	1.56105	0.0975	0.0935	0.0925	0.1215	0.076
S1_377	MCI	80.9555099247091	100	weiblich	2	left	rd_constant	9.97375	1.2856625	0.29	0.2845	0.28025	0.354375	0.234875
S1_377	MCI	80.9555099247091	100	weiblich	2	right	rd_constant	8.2325	1.4070375	0.174125	0.161875	0.158625	0.21225	0.13975
S1_379	CHI	80.5256673511294	88.8888888888889	weiblich	1	left	constant	6.02	1.447	0.2425	0.2265	0.2285	0.312	0.189
S1_379	CHI	80.5256673511294	88.8888888888889	weiblich	1	right	constant	6.35	1.49365	0.305	0.291	0.29	0.3815	0.24
S1_379	CHI	80.5256673511294	88.8888888888889	weiblich	1	left	rd_constant	6.62125	1.478775	0.265125	0.245875	0.24625	0.33	0.2095
S1_379	CHI	80.5256673511294	88.8888888888889	weiblich	1	right	rd_constant	11.0425	1.5521375	0.175125	0.16625	0.165	0.217125	0.139625
S1_379	CHI	80.5256673511294	88.8888888888889	weiblich	2	left	constant	3.13	1.30715	0.569	0.5305	0.5335	0.6895	0.457
S1_379	CHI	80.5256673511294	88.8888888888889	weiblich	2	right	constant	3.12	1.3976	0.611	0.593	0.586	0.7425	0.495
S1_379	CHI	80.5256673511294	88.8888888888889	weiblich	2	left	rd_constant	5.1925	1.398825	0.373625	0.3545	0.350875	0.464125	0.295625
S1_379	CHI	80.5256673511294	88.8888888888889	weiblich	2	right	rd_constant	11.515	1.5239375	0.22525	0.21475	0.2105	0.27775	0.178375
S1_381	CHI	82.1820670773443	100	weiblich	1	left	constant	19.015	1.5851	0.051	0.0415	0.0375	0.0495	0.04
S1_381	CHI	82.1820670773443	100	weiblich	1	right	constant	4.82	1.61975	0.2845	0.233	0.2195	0.305	0.225
S1_381	CHI	82.1820670773443	100	weiblich	1	left	rd_constant	8.4925	1.531075	0.22675	0.192875	0.183375	0.247625	0.1775
S1_381	CHI	82.1820670773443	100	weiblich	1	right	rd_constant	6.12125	1.576075	0.220375	0.184125	0.175375	0.244125	0.17325
S1_381	CHI	82.1820670773443	100	weiblich	2	left	constant	5.72	1.5302	0.1115	0.09	0.083	0.11	0.09
S1_381	CHI	82.1820670773443	100	weiblich	2	right	constant	4.87	1.51475	0.1515	0.1235	0.1135	0.1555	0.119
S1_381	CHI	82.1820670773443	100	weiblich	2	left	rd_constant	7.25125	1.504825	0.129625	0.110375	0.105	0.144125	0.10425
S1_381	CHI	82.1820670773443	100	weiblich	2	right	rd_constant	8.4725	1.5533875	0.134125	0.11175	0.1045	0.13875	0.109125
S1_383	CHI	88.9555099247091	100	männlich	1	left	constant	2.78	1.354	0.452	0.445	0.4365	0.5395	0.373
S1_383	CHI	88.9555099247091	100	männlich	1	right	constant	3.44	1.34105	0.445	0.4415	0.436	0.5475	0.368
S1_383	CHI	88.9555099247091	100	männlich	1	left	rd_constant	5.60375	1.344375	0.277625	0.27625	0.27075	0.339875	0.222875
S1_383	CHI	88.9555099247091	100	männlich	1	right	rd_constant	6.76	1.4228625	0.228125	0.2255	0.22175	0.283875	0.183125
S1_384	CHI	87.6632443531827	77.7777777777778	weiblich	1	left	constant	4.255	1.62565	0.348	0.282	0.273	0.3895	0.267
S1_384	CHI	87.6632443531827	77.7777777777778	weiblich	1	right	constant	3.325	1.5771	0.579	0.507	0.499	0.645	0.469
S1_384	CHI	87.6632443531827	77.7777777777778	weiblich	1	left	rd_constant	13.64	1.6011375	0.248	0.211	0.204	0.272875	0.19625
S1_384	CHI	87.6632443531827	77.7777777777778	weiblich	1	right	rd_constant	18.90875	1.6660375	0.122625	0.094125	0.08525	0.1155	0.096875
S1_386	CHI	81.6536618754278	100	weiblich	1	left	constant	3.49	1.49485	0.3875	0.3595	0.3605	0.4795	0.305
S1_386	CHI	81.6536618754278	100	weiblich	1	right	constant	2.72	1.46035	0.548	0.503	0.5015	0.6375	0.441
S1_386	CHI	81.6536618754278	100	weiblich	1	left	rd_constant	3.41625	1.3952	0.443125	0.410125	0.40625	0.5305	0.354625
S1_386	CHI	81.6536618754278	100	weiblich	1	right	rd_constant	6.45875	1.507875	0.16275	0.139875	0.1355	0.187375	0.128125
S1_386	CHI	81.6536618754278	100	weiblich	2	left	constant	26.825	1.67195	0.0245	0.0215	0.02	0.032	0.017
S1_386	CHI	81.6536618754278	100	weiblich	2	right	constant	25.95	1.70895	0.022	0.0175	0.0165	0.0265	0.0135
S1_386	CHI	81.6536618754278	100	weiblich	2	left	rd_constant	15.34875	1.5081375	0.052875	0.044375	0.0415	0.05875	0.038875
S1_386	CHI	81.6536618754278	100	weiblich	2	right	rd_constant	13.8375	1.482925	0.076875	0.064125	0.058875	0.08	0.05975
S1_387	MCI	84.9418206707734	100	weiblich	1	left	constant	3.245	1.30105	0.79	0.745	0.752	0.931	0.652
S1_387	MCI	84.9418206707734	100	weiblich	1	right	constant	2.8	1.24825	0.8325	0.788	0.775	0.9585	0.6895
S1_387	MCI	84.9418206707734	100	weiblich	1	left	rd_constant	4.72	1.3034625	0.579625	0.52925	0.527625	0.68225	0.467625
S1_387	MCI	84.9418206707734	100	weiblich	1	right	rd_constant	7.895	1.4029375	0.348	0.311875	0.306875	0.40425	0.27725
S1_387	MCI	84.9418206707734	100	weiblich	2	left	constant	3.14	1.1113	0.639	0.6395	0.6225	0.767	0.5265
S1_387	MCI	84.9418206707734	100	weiblich	2	right	constant	4.315	1.41195	0.4335	0.412	0.411	0.5375	0.346
S1_387	MCI	84.9418206707734	100	weiblich	2	left	rd_constant	6.955	1.318675	0.335	0.332875	0.329	0.421375	0.26675
S1_387	MCI	84.9418206707734	100	weiblich	2	right	rd_constant	9.54125	1.3798125	0.284	0.271	0.268625	0.34425	0.22775
S1_404	CHI	83.7563312799452	50	männlich	1	left	constant	6.195	1.3412	0.291	0.2905	0.293	0.3745	0.236
S1_404	CHI	83.7563312799452	50	männlich	1	right	constant	6.545	1.35025	0.3565	0.354	0.3515	0.44	0.292
S1_404	CHI	83.7563312799452	50	männlich	1	left	rd_constant	9.54	1.39065	0.17225	0.1675	0.165	0.212625	0.139125
S1_404	CHI	83.7563312799452	50	männlich	1	right	rd_constant	7.50125	1.367	0.266125	0.260125	0.254875	0.321875	0.216375
S1_405	CHI	80.186173853525	100	weiblich	1	left	constant	4.29	1.49505	0.641	0.58	0.5815	0.746	0.52
S1_405	CHI	80.186173853525	100	weiblich	1	right	constant	5.46	1.4943	0.5195	0.463	0.454	0.5945	0.4105
S1_405	CHI	80.186173853525	100	weiblich	1	left	rd_constant	19.65125	1.5345375	0.288125	0.2445	0.235875	0.33075	0.224625
S1_405	CHI	80.186173853525	100	weiblich	1	right	rd_constant	13.10625	1.5242	0.26725	0.229	0.222875	0.304625	0.211125
S1_414	MCI	80.7529089664613	100	männlich	1	left	constant	4.42	1.4114	0.335	0.313	0.313	0.419	0.264
S1_414	MCI	80.7529089664613	100	männlich	1	right	constant	6.8	1.4182	0.293	0.289	0.286	0.368	0.232
S1_414	MCI	80.7529089664613	100	männlich	1	left	rd_constant	2.17857142857143	1.19758571428571	0.732142857142857	0.719428571428571	0.712	0.873	0.605285714285714
S1_414	MCI	80.7529089664613	100	männlich	1	right	rd_constant	5.16875	1.2428625	0.369875	0.369125	0.36625	0.469375	0.29725
S1_416	CHI	82.3901437371663	100	männlich	1	left	constant	7.735	1.37065	0.2495	0.245	0.238	0.297	0.2015
S1_416	CHI	82.3901437371663	100	männlich	1	right	constant	8.12	1.36855	0.2205	0.225	0.223	0.2815	0.175
S1_416	CHI	82.3901437371663	100	männlich	1	left	rd_constant	13.69375	1.402	0.22825	0.228	0.222375	0.275625	0.184125
S1_416	CHI	82.3901437371663	100	männlich	1	right	rd_constant	17.125	1.135775	0.442875	0.396125	0.38525	0.459	0.376875
S1_417	CHI	83.0636550308008	100	weiblich	1	left	constant	3.29	1.4496	0.48	0.463	0.4535	0.5855	0.383
S1_417	CHI	83.0636550308008	100	weiblich	1	right	constant	3.56	1.3772	0.5625	0.5465	0.541	0.6855	0.451
S1_417	CHI	83.0636550308008	100	weiblich	1	left	rd_constant	6.99125	1.4376375	0.309625	0.3	0.296625	0.39075	0.245625
S1_417	CHI	83.0636550308008	100	weiblich	1	right	rd_constant	6.9	1.420225	0.27525	0.258625	0.2575	0.34575	0.217125
S1_421	MCI	80.9582477754962	100	weiblich	1	left	constant	4.96	1.3908	0.455	0.399	0.3925	0.53	0.358
S1_421	MCI	80.9582477754962	100	weiblich	1	right	constant	4.66	1.52455	0.3505	0.2955	0.289	0.405	0.2705
S1_421	MCI	80.9582477754962	100	weiblich	1	left	rd_constant	15.98375	1.5848125	0.159375	0.13275	0.128	0.179375	0.1265
S1_421	MCI	80.9582477754962	100	weiblich	1	right	rd_constant	11.975	1.5098375	0.18675	0.1635	0.16	0.2215	0.14725
S1_422	CHI	80.0328542094456	77.7777777777778	weiblich	1	left	constant	6.155	1.4582	0.3565	0.3485	0.342	0.444	0.2875
S1_422	CHI	80.0328542094456	77.7777777777778	weiblich	1	right	constant	7.18	1.52245	0.1555	0.1485	0.148	0.1955	0.1245
S1_422	CHI	80.0328542094456	77.7777777777778	weiblich	1	left	rd_constant	12.6371428571429	1.62177142857143	0.133857142857143	0.129142857142857	0.129428571428571	0.169428571428571	0.106857142857143
S1_422	CHI	80.0328542094456	77.7777777777778	weiblich	1	right	rd_constant	18.87	1.63975714285714	0.0777142857142857	0.0735714285714286	0.073	0.0948571428571429	0.0615714285714286
S1_423	CHI	80.062970568104	100	weiblich	1	left	constant	2.55	1.29095	0.516	0.5095	0.504	0.624	0.425
S1_423	CHI	80.062970568104	100	weiblich	1	right	constant	2.39	1.39045	0.5155	0.51	0.505	0.643	0.413
S1_423	CHI	80.062970568104	100	weiblich	1	left	rd_constant	4.4275	1.2087125	0.4125	0.403125	0.39325	0.489625	0.33975
S1_423	CHI	80.062970568104	100	weiblich	1	right	rd_constant	5.2925	1.3782875	0.295375	0.288875	0.28875	0.37825	0.23425
S1_424	CHI	80.7556468172485	100	männlich	1	left	constant	5.075	1.02215	0.498	0.437	0.409	0.4935	0.4295
S1_424	CHI	80.7556468172485	100	männlich	1	right	constant	5.15	1.04805	0.4815	0.442	0.429	0.521	0.4085
S1_424	CHI	80.7556468172485	100	männlich	1	left	rd_constant	5.245	1.166675	0.383125	0.367625	0.353	0.43375	0.31825
S1_424	CHI	80.7556468172485	100	männlich	1	right	rd_constant	6.8	1.1533625	0.395875	0.37725	0.367625	0.454	0.329375
S1_425	MCI	80.6023271731691	100	männlich	1	left	constant	2.43	1.32615	0.4135	0.401	0.3955	0.5125	0.3315
S1_425	MCI	80.6023271731691	100	männlich	1	right	constant	4.25	1.3644	0.2895	0.278	0.271	0.3475	0.233
S1_425	MCI	80.6023271731691	100	männlich	1	right	rd_constant	6.236	1.44538	0.188	0.174	0.1724	0.2336	0.1488
S1_426	MCI	87.4880219028063	100	männlich	1	left	constant	3.895	1.4754	0.3015	0.294	0.291	0.38	0.2405
S1_426	MCI	87.4880219028063	100	männlich	1	right	constant	3.325	1.37765	0.377	0.3755	0.377	0.4715	0.3085
S1_426	MCI	87.4880219028063	100	männlich	1	left	rd_constant	5.52375	1.3953125	0.18375	0.17675	0.17175	0.218875	0.14825
S1_426	MCI	87.4880219028063	100	männlich	1	right	rd_constant	5.11	1.4136	0.2425	0.238125	0.232375	0.294875	0.194
S1_428	MCI	83.1485284052019	100	männlich	1	left	constant	12.635	1.3564	0.304	0.289	0.284	0.3525	0.253
S1_428	MCI	83.1485284052019	100	männlich	1	right	constant	12.585	1.43495	0.203	0.208	0.2065	0.2595	0.1625
S1_428	MCI	83.1485284052019	100	männlich	1	left	rd_constant	6.97625	1.2937125	0.336	0.324875	0.31775	0.393625	0.276
S1_428	MCI	83.1485284052019	100	männlich	1	right	rd_constant	11.98125	1.372275	0.231	0.228625	0.224375	0.28225	0.186125
S1_431	CHI	81.264887063655	88.8888888888889	männlich	1	left	constant	2.93	1.0555	0.632	0.6125	0.603	0.7335	0.5415
S1_431	CHI	81.264887063655	88.8888888888889	männlich	1	right	constant	3.08	0.90325	0.6705	0.6555	0.659	0.798	0.5805
S1_431	CHI	81.264887063655	88.8888888888889	männlich	1	left	rd_constant	3.3925	1.161775	0.583125	0.567	0.562375	0.68125	0.496125
S1_431	CHI	81.264887063655	88.8888888888889	männlich	1	right	rd_constant	5.04875	1.0418625	0.547875	0.51925	0.512625	0.6195	0.47
S1_435	CHI	82.590006844627	88.8888888888889	männlich	1	left	constant	1.955	1.56255	0.2475	0.229	0.2275	0.312	0.193
S1_435	CHI	82.590006844627	88.8888888888889	männlich	1	right	constant	2.56	1.4898	0.211	0.1935	0.1915	0.258	0.167
S1_435	CHI	82.590006844627	88.8888888888889	männlich	1	left	rd_constant	2.4875	1.4246625	0.300375	0.29075	0.288375	0.379375	0.238625
S1_435	CHI	82.590006844627	88.8888888888889	männlich	1	right	rd_constant	5.88125	1.5278875	0.164	0.161125	0.161	0.210375	0.130875
S1_437	CHI	83.5811088295688	100	männlich	1	left	constant	8.245	1.5421	0.164	0.144	0.139	0.189	0.13
S1_437	CHI	83.5811088295688	100	männlich	1	right	constant	4.305	1.5195	0.3265	0.31	0.31	0.4155	0.2565
S1_437	CHI	83.5811088295688	100	männlich	1	left	rd_constant	16.9475	1.5527125	0.1045	0.097	0.092375	0.119375	0.08325
S1_437	CHI	83.5811088295688	100	männlich	1	right	rd_constant	10.7675	1.403525	0.26925	0.25575	0.255375	0.339375	0.21425
S1_439	MCI	84.8158795345654	100	weiblich	1	left	constant	8.725	1.2959	0.4815	0.4835	0.4655	0.58	0.402
S1_439	MCI	84.8158795345654	100	weiblich	1	right	constant	7.055	1.47185	0.2385	0.2205	0.2155	0.2865	0.1895
S1_439	MCI	84.8158795345654	100	weiblich	1	left	rd_constant	5.025	1.09065	0.548125	0.54275	0.531875	0.661125	0.4515
S1_439	MCI	84.8158795345654	100	weiblich	1	right	rd_constant	6.36125	1.212925	0.4465	0.437125	0.431625	0.555625	0.3575
S1_440	MCI	81.3305954825462	100	weiblich	1	left	constant	6.555	1.42445	0.24	0.2045	0.1945	0.273	0.1895
S1_440	MCI	81.3305954825462	100	weiblich	1	right	constant	5.02	1.519	0.2025	0.169	0.1585	0.2245	0.1585
S1_440	MCI	81.3305954825462	100	weiblich	1	left	rd_constant	24.90125	1.5907625	0.1365	0.117	0.11275	0.1545	0.10775
S1_440	MCI	81.3305954825462	100	weiblich	1	right	rd_constant	7.04875	1.5965625	0.19975	0.17425	0.167875	0.23325	0.156625
